# Supplementary material for: Selection of trait-specific markers and multi-environment models improve genomic predictive ability in rice
Source: PLoS One. 2019 May 6;14(5):e0208871. doi: 10.1371/journal.pone.0208871 (PMC6502484; doi:10.1371/journal.pone.0208871)
Supplement: S1 Table — (XLSX) [file pone.0208871.s001.xlsx]

## Sheet: Feuil1
S1 Table: List and main characteristics of the 280 rice accessions used in this study
														Lonwland no drought			Lowland drought			Upland drought
Sudy designation	3KG dadabase designation	Parentage	IRGC Acc. No.	Orgin	GID	Sub-population (1)	Estimate of individual ancestry coefficient derived from Structure analysis (2)					Landrace (0) / improved (1)	pop. 204 accessions	DTF	GY	PH	DTF	GY	PH	DTF	GY	PH
RP002	19::IRGC 70786-1	19	127096	India	4063314	ind2	0.891828	0.00209161	9.99821e-05	0.105881	9.99821e-05	0	RP002	93.2078	7364.87	144.807		71.3192	66.8427	102.53	102.08	74.7342
RP003	3210::IRGC 116950-1	CR 94-13/IR 1529//IR 1818-1-19-2	127030	Sri Lanka	4006013	ind1B	0.0838345	9.99821e-05	9.99821e-05	0.827876	0.0880899	1	N/A	101.547	3433	79.5203
RP004	498-2A BR 8::IRGC 5891-1	498-2A BR 8	126041	India	3944249	ind2	0.8944	0.0457096	0.0523262	0.00746464	9.99911e-05	1	RP004	89.5498	6331.54	125.658		52.82	76.2735		-8.96	55.8338
RP005	ADT 12::IRGC 6254-1	CHITRAI KALI	127107	India	4063338	ind2	0.850487	9.99911e-05	0.0332604	0.0253281	0.0908246	0	RP005	85.0009	7463.47	135.924	78.7293	709.02	101.802	99.4927	142.08	102.614
RP006	AE NOUA::IRGC 89308-1	AE NOUA	127110	Lao Pdr	4063344	indx	0.0931274	0.57718	9.99821e-05	9.99821e-05	0.329493	0	RP006	85.7591	6510.04	131.754	93.5527	54.15	84.3055		-73.33	59.4848
RP007	ALTAMIRA 9::IRGC 116953-1	ORYZICA 1//P 1897-15-1-4-1-1B/COSTA RICA	127031	Nicaragua	4006014	indx	0.107135	0.153333	0.0545538	0.684878	9.99911e-05	1	N/A		2173.89	91.0694
RP008	ARAURE 1::IRGC 116956-1	IR 930-147-13/COLOMBIA 1	125950	Venezuela	3943915	ind1B	0.0536131	0.0215143	9.99911e-05	0.788052	0.13672	1	RP008	92.5596	4203.27	94.7329	96.196	59.71	62.2689	94.8412	95.41	71.554
RP009	ARC 10100::IRGC 20709-1	ARC 10100	121185	India	3625341	aus	9.999e-05	0.0337589	0.813999	0.0198856	0.132256	0	RP009	88.7689	4565.43	123.606	101.232	66.6777	64.5715	89.7244	115.41	81.1408
RP010	ARC 10594::IRGC 12524-1	ARC 10594	125636	India	3943989	indx	0.211343	0.311299	0.0397924	9.99911e-05	0.437466	0	RP010	84.22	6102.3	150.555	96.5391	55.64	79.6004	103.679	98.75	84.9948
RP011	ARC 10754::IRGC 12603-1	ARC 10754	125637	India	3943991	indx	0.342701	0.163481	0.310215	0.0236979	0.159906	0	RP011	91.0433	6427.47	121.682	93.126	50.15	81.6182	84.6077	128.75	86.3224
RP012	ARC 10812::IRGC 21074-1	ARC 10812	126173	India	3973290	indx	0.398529	0.398505	9.99821e-05	9.99821e-05	0.202766	0	RP012	75.8804	3912.97	118.794	67.955	500.41	83.2308	81.8168	189.58	91.6523
RP013	ARC 11524::IRGC 42672-1	ARC 11524	125641	India	3943996	indx	0.182215	0.518609	0.000477074	9.99911e-05	0.298598	0	RP013	78.913	5156.7	121.682	99.9164	57.7	77.1532	108.796	137.08	85.2499
RP014	ARC 11857::IRGC 40972-1	ARC 11857	125643	India	3943998	indx	0.304951	0.503962	9.99821e-05	9.99821e-05	0.190887	0	RP014	78.8655	5651.92	138.956	80.3272	780.96	82.265	108.493	101.25	80.6771
RP015	ARC 11901::IRGC 21727-1	ARC 11901	127033	India	4006016	indx	0.233224	0.537357	9.99821e-05	9.99821e-05	0.229219	0	RP015	79.5636	6721.9	138.871	89.2864	99.7847	68.5725	90.6547	108.75	90.3786
RP018	ARC 13778::IRGC 41216-1	ARC 13778	125647	India	3944002	indx	0.501398	0.350163	9.9991e-05	0.0302325	0.118107	0	N/A	82.6562	6192.67	144.089
RP019	ARC 14060::IRGC 41374-1	ARC 14060	125648	India	3944003	ind2	0.550559	0.320487	9.99821e-05	0.128755	9.99821e-05	0	RP019	85.7591	5949.37	109.938		51.98	74.0592		145.69	79.5255
RP020	ARC 14064::IRGC 41377-1	ARC 14064	125649	India	3944004	indx	0.221927	0.5196	9.99821e-05	9.99821e-05	0.258273	0	N/A	77.2868	6136.08	141.438
RP021	ARC 14654::IRGC 41663-1	ARC 14654	125650	India	3944005	ind2	0.622916	0.246264	9.99821e-05	0.13062	9.99821e-05	0	N/A	78.913	7204.38	109.49
RP022	ARC 15873::IRGC 43250-1	ARC 15873	125653	India	3944008	indx	0.211115	0.53283	0.0150482	9.99911e-05	0.240907	0	RP022	77.3967	4880.63	139.006	101.232	53.81	82.265	115.576	97.91	74.4078
RP023	ARC 18092::IRGC 42256-1	ARC 18092	125654	India	3944009	indx	0.493833	0.380691	9.99821e-05	9.99821e-05	0.125276	0	RP023	79.5612	4595.14	127.643	72.2213	231.766	80.0072	84.1425	124.58	84.7325
RP024	ARC 18112::IRGC 42274-1	ARC 18112	125655	India	3994770	indx	0.393036	0.204241	0.129007	0.0315076	0.242209	0	RP024	84.8706	5711.55	135.984	89.2864	68.4708	81.2178	110.656	99.58	67.7685
RP025	ARC 18202::IRGC 42328-1	ARC 18202	126175	India	3973292	indx	0.215187	0.495183	0.0819296	9.99911e-05	0.2076	0	RP025	86.4469	7405.15	123.878	105.125	97.6295	79.7915		114.31	84.4276
RP026	ARC 18597::IRGC 43299-1	ARC 18597	126043	India	3994863	indx	0.407032	0.371093	9.99821e-05	9.99821e-05	0.221675	0	RP026	75.1223	4347.71	108.528	68.8082	115.835	69.4129	81.8168	117.91	93.2312
RP028	ASHI BINNI::IRGC 77216-1	ASHI BINNI	126131	Bangladesh	3973245	indx	0.403408	0.596292	9.99732e-05	9.99732e-05	9.99732e-05	0	N/A	98.5172	8431.68	132.134
RP029	ASHMBER::IRGC 27522-1	ASHMBER	125657	Bangladesh	3944012	ind2	0.720584	0.137909	0.121137	0.0200737	0.000296014	0	N/A	92.5596	7565.18	122.323
RP030	ASU::IRGC 62154-1	ASU	125658	Bhutan	3944013	indx	0.388945	0.177048	0.199552	9.99911e-05	0.234355	0	RP030	86.4945	7177.4	125.211	93.5527	59.59	65.8824	106.935	123.75	78.9795
RP031	AUS 171::IRGC 29004-1	BATHURI	127178	Bangladesh	3635439	aus	9.997e-05	9.997e-05	0.9996	9.997e-05	9.997e-05	0	RP031	90.1752	4589.96	132.134	103.792	50.39	64.5309	85.538	237.91	75.6314
RP032	AUS 177::IRGC 29009-1	AUS 177	125659	Bangladesh	3944014	ind1B	0.0293757	0.157021	0.0344094	0.779094	9.99911e-05	0	RP032	94.7265	5234.83	102.619		55.75	61.0396	83.2122	117.08	66.8835
RP033	AUS 219::IRGC 29031-1	BATHURI	127179	Bangladesh	3635439	aus	9.997e-05	9.997e-05	0.9996	9.997e-05	9.997e-05	0	RP033	80.3217	4021.7	114.81	71.368	1049.96	80.2699	64.6059	1684.57	88.17
RP034	AUS 233::IRGC 29036-1	BATHURI	127180	Bangladesh	3635439	aus	9.997e-05	9.997e-05	0.9996	9.997e-05	9.997e-05	0	RP034	80.3193	8480.53	122.51	73.9278	598.31	88.7447	62.2802	2227.07	97.0207
RP036	AUS 295::IRGC 29083-1	BATHURI	127184	Bangladesh	3635439	aus	9.997e-05	9.997e-05	0.9996	9.997e-05	9.997e-05	0	RP036	85.7591	5720.26	120.204	107.205	89.6883	70.0463	75.7697	1247.91	87.7274
RP037	AUS 301::IRGC 29089-1	BATHURI	127186	Bangladesh	3635439	aus	9.997e-05	9.997e-05	0.9996	9.997e-05	9.997e-05	0	RP037	79.6939	4604.6	100.955	72.6479	272.35	82.5567	67.862	2340.41	94.9555
RP038	AUS 308::IRGC 29096-1	BATHURI	127187	Bangladesh	3635439	aus	9.997e-05	9.997e-05	0.9996	9.997e-05	9.997e-05	0	RP038	85.0009	4168.09	126.942	93.2198	85.1805	67.8939	82.7471	982.08	87.2849
RP039	AUS 329::IRGC 29116-1	BATHURI	127188	Bangladesh	3635439	aus	9.997e-05	9.997e-05	0.9996	9.997e-05	9.997e-05	0	RP039	82.5961	5026.14	115.772	80.3272	315.7	74.0934	65.0711	1677.07	87.8118
RP040	AUS 344::IRGC 29131-1	BATHURI	127189	Bangladesh	3635439	aus	9.997e-05	9.997e-05	0.9996	9.997e-05	9.997e-05	0	RP040	84.1725	4918.35	124.199	79.9006	338.44	73.2863	66.9317	2359.57	87.3692
RP041	AUS 439::IRGC 29221-1	AUS 439	120876	Bangladesh	3995286	aus	9.99821e-05	0.0181692	0.963656	9.99821e-05	0.017975	0	RP041	87.145	3406.45	111.602	92.6994	136.575	64.6927	97.1669	571.24	84.2704
RP042	AUS PADDY (RED)::IRGC 44978-1	BATHURI	127192	India	3635439	aus	9.997e-05	9.997e-05	0.9996	9.997e-05	9.997e-05	0	RP042	78.803	4546.55	103.261	73.5011	416.27	79.2052	63.6756	1350.41	84.5665
RP043	B 4414 F-MR-6-3::IRGC 117310-1	PELITA I-1/W 1257//ARC 5756/IR 36	126044	Indonesia	3994852	indx	9.99731e-05	0.235972	9.99731e-05	0.763728	9.99731e-05	1	N/A	98.5172	5614.69	99.4107
RP044	B 6136 E-3-TB-0-1-5::IRGC 117311-1	TETEP/IR 36//KLEMAS	125952	Indonesia	3943938	ind1B	0.0191882	0.240444	0.0019701	0.713933	0.024465	1	RP044	94.7241	5494.29	104.865	101.232	68.9654	63.1061	89.7244	159.58	75.3343
RP045	B 6136-3-TB-0-1-5::IRGC 117312-1	TETEP/IR 36//KLEMAS	125951	Indonesia	3943918	ind1B	0.0168499	0.231565	9.99911e-05	0.729659	0.0218259	1	RP045	95.615	3853.83	94.8599	85.8734	75.5064	60.0121	90.1896	183.75	75.3343
RP046	B 6149 F-MR-7::IRGC 117314-1	ITA 117 (TOX 356-1-1-1)/B 1050 C-MR-18-2	125953	Indonesia	3943941	indx	9.99911e-05	0.454782	0.0265214	0.470256	0.0483407	1	RP046	92.5596	5909.48	124.569	87.5799	163.857	81.401	99.0276	102.08	77.9895
RP047	BA BAI GU::IRGC 79580-1	BA BAI GU	125663	China	3944018	indx	0.0420321	0.648148	0.00399762	9.99911e-05	0.305723	0	RP047	76.531	3743.1	112.243	65.8218	459.89	77.0477	65.0711	887.08	81.1922
RP048	BA SHI ZAO::IRGC 67903-1	BA SHI ZAO	125675	China	3943933	ind1A	0.0108878	9.99821e-05	0.0125692	9.99821e-05	0.976343	0	RP048	81.8981	5878.24	126.765	96.196	76.5202	78.4831	68.7924	503.75	84.0136
RP049	BADAL 1163::IRGC 32796-1	BADAL 1163	125664	Bangladesh	3944019	ind2	0.717213	0.0926394	0.109646	9.99911e-05	0.0804011	0	N/A	84.9306	9470.63	145.373
RP050	BADUIE::IRGC 53715-1	BADUIE	125666	India	3944021	ind2	0.899231	9.99821e-05	0.0854526	9.99821e-05	0.0151169	0	RP050	89.5271	7183.81	132.91	107.631	62.98	73.8192	114.843	93.75	75.8817
RP051	BAI HE::IRGC 76438-1	BAI HE	125669	China	3943923	ind1A	9.997e-05	9.997e-05	9.997e-05	9.997e-05	0.9996	0	RP051	81.2102	6258.88	121.488	91.8461	90.3703	60.39	65.5363	659.58	73.5402
RP052	BAIANG 6::IRGC 6129-1	BAIANG 6	125668	Indonesia	3943921	indx	0.458393	0.121238	9.99821e-05	0.42017	9.99821e-05	0	N/A	84.8682	5084.46	97.4861
RP053	BAK TULSI::IRGC 34831-1	BATHURI	127205	India	3635439	aus	9.997e-05	9.997e-05	0.9996	9.997e-05	9.997e-05	0	RP053	88.659	3856.01	86.5783	82.4497	205.112	64.6769	78.0955	1567.91	86.9267
RP054	BAKASI::IRGC 27074-1	BAKASI	127204	Indonesia	4063480	indx	9.99731e-05	0.445045	9.99731e-05	0.554655	9.99731e-05	0	RP054	94.8341	5646.72	109.49		66.6244	67.7369	112.982	100.41	62.8821
RP055	BALASURIYA A::IRGC 66509-1	BALASURIYA A	126178	Sri Lanka	3973295	indx	0.184798	0.500535	0.0949959	0.121554	0.0981163	0	RP055	87.9008	4647.03	98.7694	98.4282	59.06	75.5158		54.37	68.5717
RP056	BAMOA A 75::IRGC 51101-1	IR 262-43-8-11/NIAW SAN PAHTAWNG	125671	Mexico	3943926	indx	9.99731e-05	0.503039	9.99731e-05	0.496661	9.99731e-05	1	RP056	94.7241	2297.74	88.5032	85.4467	78.1371	61.7352	108.331	97.08	51.5609
RP057	BANDI::IRGC 17214-1	BAKASI	127207	Indonesia	4063480	ind3	9.99911e-05	0.799541	0.0310334	0.0766596	0.0926661	0	N/A		6122.27	108.655
RP058	BANGKOUY::IRGC 94037-1	KDM 65-G1 U-45/IR 11288-B-B-69-1//RD 19/IR 17494-32-3-1-1-3	127208	Cambodia	indica	ind3	0.0719894	0.825219	9.99821e-05	9.99821e-05	0.102591	1	RP058	92.452	6896.94	128.284	95.2592	67.6623	86.8729	109.726	97.91	83.9764
RP059	BARIK KUDI::IRGC 52807-1	BARIK KUDI	125674	India	3943932	ind2	0.656891	0.181476	0.061268	9.99911e-05	0.100265	0	RP059	77.3492	3630.84	105.591	69.6615	135.697	74.1112	77.6303	207.91	75.9004
RP060	BAT DO::IRGC 7014-1	BAT DO	121599	Viet Nam	3625272	indx	0.0641745	0.592711	9.99821e-05	9.99821e-05	0.342915	0	RP060	78.8655	4315.47	120.349	70.9414	446.97	87.1356	85.0729	142.08	87.7438
RP061	BATHURI::IRGC 25838-1	BATHURI	120887	Bangladesh	3635439	aus	9.997e-05	9.997e-05	0.9996	9.997e-05	9.997e-05	0	RP061	79.5636	5959.16	117.056	78.6207	143.444	73.302	57.1634	3020.41	86.6306
RP062	BAZAIL::IRGC 27526-1	BAZAIL	126184	Bangladesh	3973325	indx	0.532351	0.381672	0.0384339	0.0292042	0.0183385	0	RP062	86.3845	4311.54	82.4077	98.4282	61.56	60.3822	98.0973	136.25	76.9393
RP063	BENGALY MORIMO::IRGC 10976-1	IRAT 13/IRAT 10	125677	Madagascar	3944024	ind2	0.883742	0.115958	9.99731e-05	9.99731e-05	9.99731e-05	1	RP063	96.3028	5291.89	92.7586		82.8205	61.4385	113.448	96.25	56.8713
RP065	BHADOIA 303::IRGC 6588-1	BHADOIA 303	120894	Bangladesh	3408004	aus	0.00955318	9.99821e-05	0.984965	0.00528147	9.99821e-05	0	RP065	77.2891	3636.06	119.622	69.2349	336.47	81.6423	57.1634	1885.41	94.4488
RP066	BK 26::IRGC 45197-1	BK 26	125684	India	3944036	ind2	0.554049	0.31609	0.129661	9.99821e-05	9.99821e-05	0	N/A	92.5596	5938.66	121.361
RP067	BKN BR 1031-78-5-4::IRGC 55927-1	BKN BR 1031-78-5-4	127231		4063521	indx	0.12514	0.491306	0.00749258	0.370155	0.00590597	1	N/A	98.5149	7315.06	144.646
RP068	BONG SEN::IRGC 7011-1	BONG SEN	127235	Vietnam	4063527	ind3	0.0420871	0.726548	9.99911e-05	0.0116557	0.219609	0	RP068	84.1101	5331.12	114.81	73.5011	453.96	81.4971	102.749	101.25	77.5132
RP070	BPI 76 NON SENSITIVE (GREEN)::IRGC 9790-1	FORTUNA/SERAUP BESAR 15	120902	Philippines	3174060	ind3	9.99821e-05	0.776588	0.00688467	0.216328	9.99821e-05	1	RP070	96.3731	4535.59	115.071		67.9227	66.8193	111.122	97.08	69.9617
RP071	BR 51-115-4::IRGC 43999-1	IRRISAIL/IR 5-114-3	127237	Bangladesh	4063530	indx	9.99732e-05	0.327932	9.99732e-05	0.671768	9.99732e-05	1	RP071	91.754	4416.6	112.008	98.8192	100.408	60.7808	113.448	100.41	62.4669
RP072	BR 5230-46-4::IRGC 117318-1	NIZERSAIL/MALA-J15//NIZERSAIL/BR 51-282-8-HR 9///IRRISAIL/IR 5-114-3	121167	Bangladesh	3406493	indx	0.253331	0.313317	9.99821e-05	0.433152	9.99821e-05	1	RP072	78.913	3987.68	94.7329	83.3136	77.1861	58.3835		9.19	70.1166
RP073	BR IRGA 409::IRGC 55915-1	IR 930-2/IR 665-31-2-4	125691	Brazil	3944048	ind1B	9.99731e-05	9.99731e-05	9.99731e-05	0.861087	0.138613	1	RP073	93.966	2662.46	90.7489	98.4282	97.9487	64.1566	82.7471	122.08	65.7221
RP074	BW 295-5::IRGC 63098-1	OB 678/BW 254-1	125955	Sri Lanka	3943948	ind1B	0.064948	0.0454656	9.99911e-05	0.79004	0.099446	1	RP074	96.3028	3646.8	90.192	101.659	61.68	62.568	110.191	97.08	63.0908
RP075	C 1016-1::IRGC 50368-1	C 22/SERATUS MALAM	127243	Philippines	4063539	indx	0.122975	0.291675	9.99821e-05	0.585151	9.99821e-05	1	RP075	97.0009	4011.74	108.394	96.9401	79.4601	68.8521	94.376	219.58	80.6109
RP076	C 166-135::IRGC 50633-1	C 22/SERATUS MALAM	127244	Philippines	4063539	ind3	9.99731e-05	0.551326	9.99731e-05	0.448374	9.99731e-05	1	RP076	92.452	9902.05	117.697		80.3518	63.6047	112.982	104.58	68.0724
RP077	C 662083::IRGC 62101-1	CHIANUNG SIPI 632063/CHIANUNG SEN YU 7	125692	Chinese Taipei (Taiwan)	3944050	ind1B	0.0994732	0.0889317	0.015614	0.649217	0.146764	1	N/A	89.4795	7029.41	147.618
RP079	CAUVERY::IRGC 45255-1	TAICHUNG NATIVE 1/TKM 6	125695	India	3944055	indx	0.29458	9.99821e-05	9.99821e-05	0.250795	0.454425	0	RP079	85.6264	4881.68	95.5612	93.5527	75.3357	52.3205	84.1425	123.75	53.8732
RP080	CE IN TSAN::IRGC 4362-1	CE IN TSAN	127249	China	4063548	ind1A	9.99732e-05	9.99732e-05	9.99732e-05	0.0131552	0.986545	0	N/A	94.7865	6024.04	128.69
RP081	CEA 3::IRGC 116965-1	IR 22/SIGADIS (AICRIP)	125957	Paraguay	3943955	indx	9.99911e-05	0.0159115	0.00897217	0.782623	0.192393	1	RP081		6059.24	66.6876		83.1435	52.0905	108.796	98.75	56.0102
RP082	CEMPO MANGGAR::IRGC 27107-1	CEMPO MANGGAR	127250	India	4063549	ind3	9.99732e-05	0.628594	9.99732e-05	0.371106	9.99732e-05	0	N/A		7512.4	117.697
RP083	CHAKOL::IRGC 77226-1	CHAKOL	125696	Bangladesh	3994780	ind2	0.526462	0.473238	9.99732e-05	9.99732e-05	9.99732e-05	0	RP083	85.7363	7640.26	116.549		84.5583	58.8511		55.41	74.265
RP084	CHAM LEK::IRGC 89387-1	CHAM LEK	127255	Lao Pdr	4063557	indx	0.0469379	0.649632	0.0459729	0.0535534	0.203904	0	RP084	86.4469	6152.83	123.878	89.713	68.2358	79.8828	116.32	101.25	84.2987
RP085	CHAMA (DWARF)::IRGC 69487-1	CV CHAMA (DWARF)	125958	Zambia	3943959	ind1B	0.206569	9.99731e-05	9.99731e-05	0.793131	9.99731e-05	1	RP085	94.7241	4926.5	74.3872		58.54	52.0753	117.634	101.25	54.6088
RP086	CHANDARHAT::IRGC 25845-1	CHANDARHAT	121605	Bangladesh	3626746	aus	9.997e-05	9.997e-05	0.9996	9.997e-05	9.997e-05	0	RP086	87.2526	2972.34	90.2415	73.5011	203.279	74.7596	59.0241	862.91	75.5003
RP087	CHANDINA::IRGC 36420-1	IR 262-24-3/TKM 6	125699	Sri Lanka	3944062	ind1B	0.271179	9.99731e-05	9.99731e-05	0.728521	9.99731e-05	1	RP087	87.2051	3310.22	120.349	85.0201	69.2619	52.455	88.7941	128.75	58.151
RP088	CHANG LE SAN SHU ZAO::IRGC 63561-1	CHANG LE SAN SHU ZAO	126115	China	3972942	ind1A	9.997e-05	9.997e-05	9.997e-05	9.997e-05	0.9996	0	RP088	82.6562	4538.4	82.4924	77.3408	296.39	54.999	85.538	97.08	52.116
RP089	CHAO PEUAK DENG::IRGC 11602-1	CHAM LEK	127268	Lao Pdr	4063557	ind3	0.033663	0.878924	9.99821e-05	9.99821e-05	0.0872133	0	RP089	93.9683	6694.34	130.851	103.365	59.27	81.0935	110.232	52.75	71.281
RP090	CHI SHENG TAO::IRGC 4606-1	CHI SHENG TAO	125704	China	3944071	ind1A	9.99821e-05	0.101229	0.0574037	9.99821e-05	0.841167	0	RP090	81.1874	3611.29	107.886		69.8479	63.7548	75.7697	399.579	70.6896
RP091	CHIAYI WU-K'O::IRGC 64974-1	CHIAYI WU-K'O	127273	Taiwan	4063584	ind1A	9.99731e-05	9.99731e-05	9.99731e-05	0.0114655	0.988235	0	RP091	84.2428	4655.03	101.276	77.7674	199.297	76.1366	86.9335	166.25	71.62
RP092	CHIH SHEN LI::IRGC 1306-1	CHIH SHEN LI	125702	China	3944068	ind1A	0.0399881	0.0360667	9.99911e-05	0.0127109	0.911134	0	RP092	93.966	6554.04	96.8445	88.4022	63.84	69.6737	112.517	99.58	64.6416
RP093	CHNNOR::IRGC 67485-1	CHNNOR	125706	India	3944075	indx	0.542919	0.293722	9.99821e-05	9.99821e-05	0.163159	0	RP093	83.4619	6695.95	118.473	97.6842	82.6131	82.9913		102.08	75.115
RP094	CHUA DAU::IRGC 4785-1	CHUA DAU	120914	China	3995323	indx	0.00162701	0.633904	0.0241927	9.99911e-05	0.340176	0	RP094	79.5636	4463.34	117.056	73.9278	126.865	80.8352	100.888	88.74	84.418
RP095	CHUNGUR BALI::IRGC 25855-1	CHUNGUR BALI	120915	Bangladesh	3626534	aus	9.997e-05	9.997e-05	0.9996	9.997e-05	9.997e-05	0	RP095	77.2868	7127.7	115.131	70.0881	572.18	79.2377	65.0711	1635.41	93.3082
RP096	CICA 9::IRGC 53079-1	IR 665-23-3-1//IR 841-63-5-104-1B/C 46-15	125713	Colombia	3944085	ind1B	9.997e-05	9.997e-05	9.997e-05	0.9996	9.997e-05	1	N/A	97.8191	2652.3	98.2125
RP097	CN 44-40-7::IRGC 45368-1	?/?	127286	India	4063603	indx	9.99821e-05	9.99821e-05	0.332782	0.157217	0.509801	0	RP097	84.9782	4053.85	83.8251	103.792	58.3	57.9763	76.7	294.579	68.8173
RP098	CO 39::IRGC 51231-1	CULT 340/KANNAGI	117454	India	3995032	indx	0.457954	9.99821e-05	9.99821e-05	0.327939	0.213907	1	RP098	75.0147	2777.91	69.5747	63.2621	554.26	53.3929	71.1181	579.58	64.6513
RP099	CR 60-10::IRGC 15777-1	CR 60-10	125715	India	3944088	indx	0.205104	0.131019	0.0561728	0.521449	0.086255	1	RP099	81.9456	4004.75	62.3303		65.9688	47.512	118.564	131.25	49.0051
RP100	CRILLO LA FRIA::IRGC 10793-1	CRIOLLO LA FRIA	125716	Venezuela	3944090	ind1A	9.99821e-05	0.00457153	9.99821e-05	0.0157565	0.979472	1	RP100	87.9632	5716.67	127.728	87.2672	55.01	58.2737	91.5851	310.413	83.9656
RP101	CSR-90 IR-2::IRGC 117327-1	IR 10206-29-2-1/SUAKOKO (SEL)	120921	India	3174041	indx	0.223966	0.260587	0.0317978	0.483549	9.99911e-05	1	RP101	87.9032	6657.87	111.923	97.6842	49.55	53.006	108.796	98.75	67.9361
RP102	CT 9737-6-1-1-2-2P-M::IRGC 117330-1	IR 21015-72-3-3-3-1/TOX 1816-102-3//P 5166-F2-26-1-1X	120922	Colombia	3174040	indx	9.99911e-05	0.0617533	0.0450629	0.661321	0.231763	1	RP102	85.7363	4059.54	84.4667		45.71	48.0287	108.493	95.41	45.2929
RP103	CUN GU NUO::IRGC 63576-1	?/?	127288	China	4063603	indx	9.99731e-05	0.46856	9.99731e-05	9.99731e-05	0.53114	0	RP103	85.7591	3613.7	79.4607		60.4	51.5192	90.6547	372.912	56.7212
RP104	CUYAMEL 3820::IRGC 116975-1	CICA 7// 2940/COSTA RICA	125961	Mexico	3943969	indx	0.277205	0.0331895	0.0764502	0.518096	0.0950593	1	N/A		1875.82	100.534
RP105	DA 11::IRGC 6046-1	JESSOBALAM	124431	Bangladesh	3804136	ind2	0.568677	0.388522	9.99821e-05	0.0426012	9.99821e-05	0	N/A	98.6475	5466.25	100.955
RP106	DA GANG ZHAN::IRGC 67103-1	DA GANG ZHAN	125719	China	3944094	indx	9.99821e-05	0.663239	0.0272219	9.99821e-05	0.309339	0	RP106	81.9456	5262	125.531	70.9414	373.2	78.0484	86.0032	86.25	84.9982
RP107	DA NUO (ZHAN)::IRGC 72025-1	DA NUO	125723	China	3944100	ind1A	0.0345988	0.083034	9.99911e-05	0.0179386	0.864329	0	RP107	92.5824	4883.82	140.095	102.085	61.27	66.076	83.6774	477.912	82.7855
RP108	DAA MANSA::IRGC 67559-1	DAA MANSA	126196	Ghana	3973337	ind1B	9.99731e-05	9.99731e-05	9.99731e-05	0.894744	0.104956	0	RP108	94.7265	4236.55	91.3903		79.3716	69.7505	119.029	96.25	64.5482
RP109	DANGAR::IRGC 76296-1	DANGAR	120927	India	3406484	aus	9.997e-05	9.997e-05	0.9996	9.997e-05	9.997e-05	0	RP109	75.145	5849.79	105.447	70.0881	571.72	84.484	62.2802	1157.08	96.9961
RP110	DHANE BURWA::IRGC 10105-1	DHANE BURWA	126199	India	3973340	ind2	0.702376	0.246114	0.0239608	0.027449	9.99911e-05	0	N/A	80.3193	7927.68	126.039
RP111	DISSI::IRGC 101346-1	DISSI	127321	Camerron	4063656	ind2	0.713565	0.286135	9.99732e-05	9.99732e-05	9.99732e-05	0	RP111	92.452	7405.08	123.151		78.8539	70.0162		-2.87	64.6422
RP112	DUDH KADAR::IRGC 67707-1	DUDH KADAR	125607	India	3994790	ind2	0.920272	0.0235686	9.99911e-05	0.00742702	0.0486324	0	RP112	84.2428	5014.44	132.075	105.498	58.88	65.377	92.0502	207.08	82.5062
RP113	E 2024::IRGC 67958-1	E 2024	125730	China	3944111	ind1B	9.99731e-05	9.99731e-05	9.99731e-05	0.84485	0.15485	0	RP113	86.4945	2449.38	82.221	96.5391	64.99	48.3192	79.0258	320.413	56.8233
RP114	E 2040::IRGC 67968-1	E 2040	125731	China	3944112	indx	0.0428114	9.99911e-05	0.0233178	0.357976	0.575795	0	RP114	79.6939	3078.77	78.819	85.4467	312.17	46.4359	71.1181	752.91	58.0034
RP115	E DAW HAWM::IRGC 47938-1	E DAW HAWM	126132	Thailand	3973246	ind3	9.99731e-05	0.940735	9.99731e-05	9.99731e-05	0.0589652	0	N/A	98.6475	8944.85	146.512
RP116	ELONI::IRGC 116980-1	IR 454/SML KAPURI//ACORNI	125963	Suriname	3943976	ind1B	0.17206	9.99821e-05	9.99821e-05	0.79616	0.0315807	1	RP116	97.0009	2944.46	74.3869	96.9401	83.295	49.1221	109.261	97.91	49.1136
RP117	EPEAL 102::IRGC 78698-1	EPEAL 102	126203	Brazil	3973344	indx	9.99911e-05	0.0355539	0.00653108	0.795365	0.16245	0	RP117	100.852	4347	81.2091		58.54	46.661	112.982	84.58	49.2069
RP118	ES 21::IRGC 56171-1	ES 21	126204	Tanzania	3973345	ind3	0.00577263	0.885023	0.0259867	0.0631712	0.020046	0	N/A	84.1101	6211.5	136.305
RP119	EX FOILAEIN (NAPUTO)::IRGC 81675-1	EX FOILAEIN (NAPUTO)	125736	Mozambique	3944120	indx	9.99731e-05	0.346987	9.99731e-05	0.652713	9.99731e-05	0	RP119	102.308	3629.96	96.8442		64.14	74.1473	114.843	101.25	63.4614
RP120	FEI GAI 122::IRGC 63599-1	FEI GAI 122	125609	China	3994792	indx	0.320158	9.99821e-05	9.99821e-05	0.374681	0.304961	0	RP120	87.2051	4135.68	85.3798		60.71	49.2345	81.3516	192.91	55.9539
RP121	FONAIAP 2::IRGC 116985-1	COLOMBIA 1/2*P 1274-6-8M-1-3M-1//P 2060-F4-2-5-2	127072	Venezuela	4006055	indx	0.0819997	0.0421804	0.0524489	0.780602	0.0427686	1	N/A	87.2051	5858.97	124.519
RP122	FU ZAO XIAN::IRGC 63619-1	FU ZAO XIAN	125744	China	3944132	ind1A	9.997e-05	9.997e-05	9.997e-05	9.997e-05	0.9996	0	RP122	81.0798	3308.28	75.991	80.7538	92.8947	56.1214	96.2366	90.41	46.4974
RP123	G 25::IRGC 45733-1	G 25	126150	India	3973264	ind2	0.685513	0.304025	0.0102617	9.99821e-05	9.99821e-05	0	N/A	85.6888	6527.8	117.141
RP124	GAO JIAO BAI::IRGC 68047-1	GAO JIAO BAI	125748	China	3944138	ind1A	9.99821e-05	0.0616489	0.0790734	9.99821e-05	0.859078	0	RP124	72.7379	2779.34	98.4486	59.849	659.45	70.0495	60.8847	1806.24	86.6337
RP125	GENIT::IRGC 3272-1	CENIT	125751	Argentina	3944142	admix	0.602578	9.99821e-05	0.38579	9.99821e-05	0.0114327	0	RP125	82.6562	4964.39	123.878	93.5527	76.3598	69.5114	69.2575	613.74	75.8652
RP126	GOJOL GORIA::IRGC 26629-1	GOJOL GORIA	125754	Bangladesh	3944147	ind2	0.615413	0.287814	0.0333191	0.0633541	9.99911e-05	0	N/A	87.9632	6272.94	122.915
RP127	GOKULGANJA::IRGC 45701-1	GOKULGANJA	126151	India	3973265	ind2	0.5141	0.419755	9.99821e-05	0.0659446	9.99821e-05	0	N/A		6584.71	66.501
RP128	GUI HUA ZAO::IRGC 68060-1	GUI HUA ZAO	125755	China	3944148	indx	0.01679	0.565552	9.99821e-05	9.99821e-05	0.417458	0	RP128	74.3166	2646.85	102.704	64.9686	608.03	79.8695	65.0711	972.91	89.4364
RP130	HAWM KRUA::IRGC 64333-1	HAWM KRUA	125965	Thailand	3943983	ind3	9.99732e-05	0.908548	9.99732e-05	9.99732e-05	0.0911519	0	RP130	81.8981	7777.93	124.199	101.232	57.59	75.4883		139.54	78.7668
RP131	HD 10::IRGC 6638-1	HD 10	125759	Australia	3944154	ind2	0.713215	0.203736	0.038368	0.0445812	9.99911e-05	0	RP131	92.5596		151.838		41.34	86.5956	116.704	100.41	77.0453
RP132	HE GU TSAO::IRGC 51302-1	HE GU TSAO	125760	China	3944156	ind1A	0.0096655	9.99732e-05	9.99732e-05	9.99732e-05	0.990035	0	RP132	77.3492	5036.46	129.332	67.955	503.05	79.466	65.5363	537.91	95.0419
RP133	HODARAWALA::IRGC 67631-1	HODARAWALA	120968	Sri Lanka	3173994	aus	0.0243165	0.000331624	0.96108	0.014172	9.99911e-05	0	RP133	82.6562	4744.26	120.99	85.4467	161.421	74.3949	103.679	116.25	75.7543
RP134	HOLOI BASH (SOLOI BASH)::IRGC 64778-1	HOLOI BASH (SOLOI BASH)	120969	Bangladesh	3173993	aus	9.997e-05	9.997e-05	0.9996	9.997e-05	9.997e-05	0	RP134	88.6613	7692.59	123.793		78.0652	59.1525	106.005	98.75	82.6873
RP135	HTA 22::IRGC 45827-1	HTA 22	125765	Thailand	3944161	indx	9.99821e-05	0.296374	0.00952745	0.693899	9.99821e-05	0	RP135	77.3492	6028.31	135.107	74.781	129.256	91.2022	95.3063	108.75	90.3862
RP136	HUA LI ZAO::IRGC 80950-1	HUA LI ZAO	125766	China	3944162	ind1A	0.0777688	0.0395469	9.99821e-05	9.99821e-05	0.882484	0	N/A	91.8015	7920.94	126.494
RP137	I KUNG PAO::IRGC 114-1	I KUNG PAO	125770	Chinese Taipei (Taiwan)	3944166	ind1A	9.99732e-05	9.99732e-05	9.99732e-05	0.0471214	0.952579	0	RP137	87.9632	5676.82	116.82	99.9164	57.13	59.3207	81.3516	306.246	81.3879
RP138	IA CUBA 17::IRGC 116990-1	J 104/CENTURY PATNA	125966	Cuba	3943987	indx	9.9991e-05	0.298469	0.000937847	0.441975	0.258518	1	RP138	96.3028	4973.28	85.0589		68.8272	54.6375	112.982	112.91	61.9472
RP139	ICTA CRISPO 38::IRGC 116994-1	IR 24*2/IR 747-B2-6-3	125967	Guatemala	3943990	ind1B	0.00470646	9.99821e-05	9.99821e-05	0.914315	0.080779	1	RP139	92.5121	3485.9	95.3251	93.126	204.192	51.8125	89.7244	266.25	61.6522
RP140	ICTA MOTAGUA::IRGC 116995-1	ORYZICA 1// 63-B3/CAMPONI	125968	Guatemala	3943920	indx	0.128258	9.99821e-05	9.99821e-05	0.730944	0.140597	1	RP140	101.61	2451.9	87.3047	98.4282	82.0926	63.2059	118.099	97.08	57.1531
RP141	INIAP 6::IRGC 117002-1	IR 8/IR 12-178-2-3	127050	Ecuador	4006033	indx	9.99731e-05	9.99731e-05	9.99731e-05	0.709277	0.290423	1	RP141	101.68	5516.77	91.6517		89.8632	50.0798	113.913	125.51	58.0653
RP142	IR 13429-109-2-2-1::IRGC 63491-1	IR 4432-53-33/PTB 33//IR 36	125773	Philippines	3944169	indx	0.136315	0.210665	0.0550381	0.578862	0.0191199	1	RP142	94.0987	2492.82	76.8941	92.6994	84.0472	55.5541	88.329	522.08	62.2113
RP143	IR 21015-72-3-3-3-1::IRGC 117004-1	BATATAIS/IR 36//IR 52	125972	Philippines	3943934	indx	0.05793	0.153746	0.0528224	0.611009	0.124493	0	RP143	94.8568	3901.27	82.9896	98.4282	154.254	66.4753	109.261	102.08	52.6539
RP144	IR 2344-P1 PB-9-3-2B::IRGC 39317-C1	IR 22/KULU	122093	Philippines	3475335	indx	0.543779	9.99911e-05	0.00709975	0.202436	0.246585	1	RP144	76.6613	3700.98	107.051	65.3952	849.28	87.0011	77.1652	373.745	75.9428
RP146	IR 63295-AC 209-7::IRGC 117365-1	IR 37255-21-3-3-2/TCCP 266-2-49-B-B-3	127053	Philippines	4006036	indx	0.270888	0.118801	0.0183293	0.314844	0.277138	1	RP146	94.0759	3766.4	100.187		51.08	56.1057	109.261	103.75	63.8183
RP147	IR 69502-6-SRN-3-UBN-1-B::IRGC 117290-1	IR 57514-PMI 5-B-1-2/IRRI 119//IR 43524-55-1-3-2	125979	Philippines	3944046	indx	0.24116	0.1998	0.0188608	0.533957	0.00622161	1	RP147	89.5498	5867.54	99.0305	99.0988	66.998	59.7493	100.888	107.08	62.9798
RP148	IR 75870-5-8-5-B-1::IRGC 117297-1	OG 992-1/2*IR 64	126062	Philippines	3944312	ind1B	0.0972646	9.99911e-05	0.0536828	0.735617	0.113335	1	RP148	96.2428	3104.56	86.8988		112.136	62.4213	109.261	124.58	56.5559
RP149	IR 77390-1-6-4-19-1-B::IRGC 117303-1	OG 6666-1/IR 69502-6-SRN 3-UBN 1-B	127075	Philippines	4006058	ind1B	0.108743	0.113548	0.00869385	0.768914	9.99911e-05	1	N/A		2574.14	90.5128
RP150	IR 80310-12-B-1-3-B::IRGC 117307-1	OG 6707-38/2*IR 55423-01 (NSIC RC 9)	125986	Philippines	3944070	indx	0.00576798	0.407887	9.99821e-05	0.586145	9.99821e-05	1	RP150	94.7241	4466.86	111.923	101.232	89.2579	62.9778	99.0276	161.25	70.0604
RP151	IR 80340-23-B-12-6-B::IRGC 117309-1	OG 6653-33/2*IR 69502-6-SRN 3-UBN 1-B	125987	Philippines	3944074	indx	0.237359	0.185808	0.0223043	0.525931	0.0285982	1	RP151	88.6613	4284.96	91.3903	98.2456	75.0368	57.4405	90.1896	342.912	79.6601
RP152	IRGA 318-11-6-9-2B::IRGC 117339-1	NEWREX//IR 19743-25-2-2/BR IRGA 409	120991	Colombia	3173971	ind1B	9.99731e-05	9.99731e-05	9.99731e-05	0.850017	0.149683	1	RP152	87.2754	5627.05	87.4811		48.77	50.8537	89.7244	339.579	68.0836
RP153	IRGA 370-38-1-1F-C4-2::IRGC 117342-1	ORYZICA 1/BR IRGA 412	125988	Colombia	3944077	ind1B	9.99821e-05	0.0290483	9.99821e-05	0.96168	0.00907145	1	RP153	85.0009	2715.41	80.7439	82.4603	136.186	54.8846	67.3969	614.58	62.8436
RP154	IRGA 370-42-1-1F-C-1::IRGC 117343-1	ORYZICA 1/BR IRGA 412	125989	Colombia	3944080	ind1B	9.99731e-05	9.99731e-05	9.99731e-05	0.830196	0.169504	1	RP154	87.145	3854.85	81.1241		66.4449	50.7144	97.1669	325.412	60.6309
RP155	IRGA 659-1-2-2-2::IRGC 117345-1	IRGA 490/ECIA 31-18-11	120993	Colombia	3173969	indx	9.99731e-05	0.275775	9.99731e-05	0.723925	9.99731e-05	1	N/A	97.8191	4778.76	86.9838
RP156	IRGA 959-1-2-2F-4-1-4A-6-CA-6X::IRGC 117006-1	IRGA 793/P 1790-5-1M-4-5M-1B-3M-1B	126064	Brazil	3944318	indx	9.99821e-05	9.99821e-05	0.0647597	0.759342	0.175699	1	RP156	84.8682	2528.69	78.5579	77.7674	58.13	53.6774	71.1181	452.912	62.7514
RP157	IRI 339::IRGC 46956-1	MILYANG 21/HR 1231-19-2	125778	Korea, Republic Of	3944176	ind1B	9.99732e-05	9.99732e-05	9.99732e-05	0.989045	0.0106554	1	RP157	96.2428	2842.42	70.8579	106.352	87.9202	53.2672	99.4927	112.91	52.918
RP158	IRRIBINI::IRGC 49094-1	IRRIBINI	126215	Bangladesh	3973356	indx	0.401523	0.598177	9.99732e-05	9.99732e-05	9.99732e-05	1	N/A	93.966	6229.29	130.53
RP159	JABOR SAIL::IRGC 66831-1	JABOR SAIL	121618	Bangladesh	3634761	aus	9.997e-05	9.997e-05	0.9996	9.997e-05	9.997e-05	0	RP159	85.7363	4269.44	124.248	91.8461	81.2685	72.8763	65.5363	2070.41	86.8588
RP160	JAGLI BORO::IRGC 27516-2	JAGLI BORO	121233	Bangladesh	3634834	aus	9.997e-05	9.997e-05	0.9996	9.997e-05	9.997e-05	0	RP160	78.803	9314.76	100.694	87.2672	69.8136	68.8762	84.6077	384.579	89.9915
RP161	JAMBALI::IRGC 73101-1	JAMBALI	120996	Pakistan	3173966	aus	9.997e-05	9.997e-05	0.9996	9.997e-05	9.997e-05	0	RP161	82.7037	5358.06	114.303	91.8461	171.449	71.1196	72.0485	1458.74	77.7859
RP162	JAO LEUANG::IRGC 65866-1	JAO LEUANG	126216	Thailand	3973357	ind3	9.99731e-05	0.945827	9.99731e-05	9.99731e-05	0.0538735	0	N/A	85.7591	5359.52	134.32
RP164	JHODI BIRUN::IRGC 31812-1	JHODI BIRUN	125785	Bangladesh	3944187	ind2	0.547654	0.405611	9.99821e-05	0.0465347	9.99821e-05	0	N/A	84.8682	6849.02	113.848
RP165	JIN JUN DAO::IRGC 59710-1	JIN JUN DAO	125613	China	3943949	indx	0.0612395	0.600154	0.0490413	9.99911e-05	0.289466	0	RP165	74.3641	1924.28	77.0879	59.4224	720.01	68.6056	51.5815	2927.07	80.146
RP166	JUMA 62::IRGC 117011-1	IR 24/TKM 6 (ACC 237)//IR 20*4/O NIVARA	126066	Dominican Republic	3944324	indx	9.99731e-05	0.34851	9.99731e-05	0.65119	9.99731e-05	1	N/A	96.3028	3374.36	69.9805
RP167	KALABAIL::IRGC 25877-1	KALABAIL	125789	Bangladesh	3994829	ind2	0.489375	0.510325	9.99731e-05	9.99731e-05	9.99731e-05	0	N/A	96.3028	5040.73	130.615
RP168	KALIA::IRGC 34699-1	KALIA	121005	Bangladesh	3173957	aus	9.997e-05	9.997e-05	0.9996	9.997e-05	9.997e-05	0	RP168	87.1427	4269.06	87.0916	80.7538	227.039	74.8862	73.4439	1897.07	78.0809
RP169	KALO CHAKOL::IRGC 77258-1	KALO CHAKOL	126136	Bangladesh	3973250	ind2	0.514479	0.485221	9.99732e-05	9.99732e-05	9.99732e-05	0	N/A	107.745	3827.63	87.1603
RP170	KALU ILANKALAYAN::IRGC 36270-1	KALU ILANKALAYAN	125792	Sri Lanka	3944197	ind2	0.925451	9.99731e-05	9.99731e-05	9.99731e-05	0.0742493	0	RP170	106.857	7934.33	98.4483		89.8458	74.198	113.448	97.91	85.2232
RP171	KAM PAI::IRGC 78245-1	KAM PAI	126152	Thailand	3973266	ind3	9.99821e-05	0.941465	9.99821e-05	0.00552222	0.0528131	0	N/A	85.6888	6766.93	137.994
RP172	KEERIPALA CHILL PADDY::IRGC 49790-1	KEERIPALA CHILL PADDY	125615	India	3943953	ind2	0.826938	9.99732e-05	9.99732e-05	9.99732e-05	0.172762	0	RP172	81.8981	6284.4	123.557	87.1532	89.0546	65.9151	91.1199	413.745	80.736
RP173	KETAN SERANG::IRGC 14615-1	KETAN SERANG	125799	Indonesia	3944208	ind3	9.99911e-05	0.818564	0.0465222	0.0408479	0.0939664	0	N/A	105.401	6697.14	155.318
RP174	KHAO DAWK MALI 105::IRGC 27748-2	KHAO DAWK MALI	121235	Thailand	3634929	ind3	9.99821e-05	0.952312	9.99821e-05	0.00950436	0.0379834	0	N/A	91.0661	7067.87	136.887
RP175	KHAO GRADOOK CHAHNG::IRGC 17111-1	KHAO GRADOOK CHAHNG	125800	Thailand	3944209	ind1B	9.99731e-05	0.144961	9.99731e-05	0.854739	9.99731e-05	0	RP175	93.2102	5280	134.059	79.0825	112.709	84.8534	92.0502	155.41	81.7637
RP176	KHAO' HAWM::IRGC 78257-1	KHAO' HAWM	126153	Thailand	3973267	ind3	0.019309	0.858459	9.99911e-05	0.0469716	0.0751602	0	N/A		2076.45	86.8988
RP177	KHAO THI RATE::IRGC 58041-1	KHAO THI RATE	126223	Myanmar	3973306	ind3	9.99821e-05	0.876877	9.99821e-05	0.00754378	0.11538	0	N/A	78.9357	5065.64	95.8223
RP178	KHARSU 80::IRGC 28016-1	P 80	121022	Pakistan	3407485	aus	9.997e-05	9.997e-05	0.9996	9.997e-05	9.997e-05	0	RP178	75.0147	2279.2	73.1037	63.2621	399.37	63.0483	52.5119	1977.91	72.6229
RP179	KITRANA 1007::IRGC 68517-1	KITRANA 1007	125804	Madagascar	3944215	ind2	0.87389	9.99821e-05	0.0952877	9.99821e-05	0.0306221	0	N/A	98.5172	4904.34	130.851
RP180	KN 1 B 361-1-8-6-9::IRGC 46974-1	JERAK/IR 8	125805	Korea, Republic Of	3944217	indx	0.0449505	0.117472	9.99911e-05	0.668577	0.1689	0	RP180	92.4497	6104.06	97.4861	105.072	61.25	73.1501	85.0729	259.58	77.1908
RP181	KORASISI::IRGC 5285-1	KORASISI	125809	Philippines	3944223	ind1A	0.0112678	0.0154704	0.0372515	9.99911e-05	0.93591	0	N/A	87.1427	4562.92	153.148
RP182	KOTTEYARAN::IRGC 47383-1	KOTTEYARAN	125616	Sri Lanka	3943954	ind2	0.878913	9.99732e-05	9.99732e-05	9.99732e-05	0.120787	0	RP182	79.6939	6146.25	124.054	72.2213	553.33	83.0979	77.6303	615.41	82.192
RP183	KOYRA::IRGC 77267-1	KOYRA	121026	Bangladesh	3635927	aus	0.0526849	0.0281404	0.918975	9.99821e-05	9.99821e-05	0	RP183	85.0009	3652.24	109.618	79.0825	110.022	74.4826		80.41	71.5166
RP184	KULA KARUPPAN::IRGC 55328-1	KULA KARUPPAN	125810	Sri Lanka	3944224	indx	0.14413	0.227906	9.99821e-05	9.99821e-05	0.627764	0	RP184	95.5447	7316.03	142.164		85.1374	76.4154	117.19	122.91	77.412
RP185	KUNENG::IRGC 71545-1	KUNENG	126226	Malaysia	3973309	ind3	9.99821e-05	0.629904	0.0275426	0.342354	9.99821e-05	0	N/A	104.58	4729.41	79.5203
RP186	KURULU WEE (WHITE)::IRGC 66518-1	KURULU WEE (WHITE)	121029	Sri Lanka	3625520	aus	9.99821e-05	0.0803532	0.891475	9.99821e-05	0.0279715	0	RP186	77.2868	5879.22	103.261	75.2076	248.456	82.1503	64.1408	1188.74	87.3742
RP188	KUSHIARA::IRGC 34709-1	KUSHIARA	125814	Bangladesh	3944230	ind2	0.547348	0.452352	9.99732e-05	9.99732e-05	9.99732e-05	0	N/A	91.8015		126.173
RP189	KUTTA::IRGC 52184-1	KUTTA	125815	India	3944232	ind2	0.9996	9.997e-05	9.997e-05	9.997e-05	9.997e-05	0	N/A	89.4795	5280.51	162.055
RP190	LABRA::IRGC 74757-1	LABRA	125817	India	3944235	ind2	0.941227	9.99731e-05	9.99731e-05	9.99731e-05	0.0584727	0	RP190	89.4795	5760.78	128.048		82.3429	77.8629		161.87	75.2183
RP191	LAI YIP ZIM::IRGC 4955-1	LAI YIP ZIM	125618	Chinese Taipei (Taiwan)	3994800	ind1A	9.99732e-05	0.0196177	9.99732e-05	9.99732e-05	0.980082	0	RP191	84.8706	7154.51	138.23	103.365	42.72	64.534	81.3516	335.412	86.3224
RP192	LALKA (LAL DHAN)::IRGC 64946-1	LALKA	125818	Fiji	3944236	ind2	0.865512	0.109606	0.010221	0.0103904	0.00427037	0	N/A	89.4171	4906.43	138.551
RP193	LALSAITA::IRGC 43915-1	LALSAITA	121036	Bangladesh	3634788	aus	9.997e-05	9.997e-05	0.9996	9.997e-05	9.997e-05	0	RP193	82.5961	4961.18	111.923	73.9278	453.25	75.8278	65.0711	2416.24	86.6366
RP194	LARHA MUGAD::IRGC 52339-1	LARHA MUGAD	125619	India	3943960	ind2	0.804633	0.085362	0.0207878	9.99911e-05	0.0891173	0	RP194	77.3967	3197.12	108.849	78.194	142.924	67.7625	94.376	179.58	79.0943
RP196	LENJA MURALI::IRGC 66815-1	LENJA MURALI	121038	Bangladesh	3173924	aus	9.99732e-05	0.0164139	0.983286	9.99732e-05	9.99732e-05	0	RP196	77.3967	6639.62	126.815	73.5208	127.97	76.2807	63.2677	117.91	74.2456
RP197	LEUANG YAI 29-12-2::IRGC 881-1	?/?	126157	Thailand	3993979	ind3	9.99731e-05	0.9811	9.99731e-05	9.99731e-05	0.0185997	0	N/A	85.7363	5535.94	127.456
RP198	LU MAO ZHAN::IRGC 68159-1	LU MAO ZHAN	125829	China	3944253	indx	9.99821e-05	0.506365	0.0358659	9.99821e-05	0.457569	0	RP198	75.1223	2353.51	94.0913	59.849	353.75	74.6344	55.3028	1819.58	94.4564
RP199	LUA CHAN HUONG::IRGC 16800-1	LUA CHAN HUONG	126236	Viet Nam	3973319	ind3	9.99732e-05	0.955608	9.99732e-05	9.99732e-05	0.0440926	0	N/A	88.7689	4502.1	78.0504
RP200	MAKALIOKA::IRGC 376-1	MAKALIOKA	125832	Madagascar	3944257	ind2	0.878383	0.121317	9.99731e-05	9.99731e-05	9.99731e-05	0	N/A	79.5636	5578.79	108.394
RP201	MAKRO::IRGC 74763-1	MAKRO	126158	India	3973272	ind2	0.788752	0.124077	9.99911e-05	0.0281437	0.0589268	0	RP201	86.3869	8149.92	128.605		57.99	79.2266	113.837	97.91	80.4413
RP202	MAMORIAKA::IRGC 68672-1	MAMORIAKA	125833	Madagascar	3944259	ind2	0.869022	9.99731e-05	0.130678	9.99731e-05	9.99731e-05	0	RP202	88.7214	5427.08	126.124		81.8164	78.9359	89.7244	77.91	88.1133
RP203	MEI FENG 9::IRGC 63735-1	MEIFENG 9	125836	China	3944263	indx	9.99731e-05	0.31555	9.99731e-05	9.99731e-05	0.68415	0	RP203	77.2891	2996.99	84.0115	79.9006	238.21	53.111	81.3516	149.58	53.0054
RP204	MEKENZIE SMALL::IRGC 49895-1	MEKENZIE SMALL	126167	Guyana	3973283	ind2	0.504413	0.469385	0.0208347	0.00526794	9.99911e-05	0	N/A	93.966	5128.57	91.0698
RP205	MELEKE::IRGC 56823-1	IS 200	125838	Côte D'Ivoire	3944266	ind3	9.99821e-05	0.94703	9.99821e-05	0.00446165	0.0483088	1	RP205	84.9782	7400.82	121.04		79.5959	70.4712		52.42	67.6276
RP206	MENTIK TJERE BELUT::IRGC 18254-1	MENTIK TJERE BELUT	126071	Indonesia	3944339	indx	9.99731e-05	0.427764	9.99731e-05	0.571936	9.99731e-05	0	N/A	96.2404	5302.9	152.185
RP207	MILYANG 30::IRGC 46977-1	YR 928/YR 901//YR 675-131-2	125839	Korea, Republic Of	3944268	ind1B	0.104541	9.9991e-05	0.0169321	0.79241	0.0860162	1	RP207	93.966	3415.96	78.5579	102.149	49.03	46.8269	113.448	98.75	44.8329
RP208	MILYANG 77::IRGC 69340-1	MILYANG 34/MILYANG 29 (RAEGYEONG)	125840	Korea, Republic Of	3944269	ind1B	0.00101005	9.99821e-05	9.99821e-05	0.942565	0.0562253	1	RP208	87.145	2456.63	73.4245	75.6343	95.0201	54.091	90.6547	105.41	56.1913
RP209	MIN KE ZHAN::IRGC 72230-1	MIN KE ZHAN	125841	China	3944271	ind1A	9.99732e-05	0.207001	9.99732e-05	9.99732e-05	0.792699	0	RP209	82.6562	3964.17	81.8508	73.0745	819.38	62.2968	87.8638	132.08	60.1742
RP210	MIN ZAO 6::IRGC 63772-1	MIN ZAO 6	125842	China	3944272	ind1A	9.997e-05	9.997e-05	9.997e-05	9.997e-05	0.9996	0	RP210	81.9456	3535.15	74.2006	88.4331	68.8953	48.7102	95.7715	137.91	51.6185
RP211	MODDAI KARUPPAN::IRGC 15465-1	MODDAI KARUPPAN	126139	Sri Lanka	3973253	ind2	0.796132	9.99821e-05	0.0462415	9.99821e-05	0.157427	0	RP211	86.4945	6092.34	145.101	101.659	69.2226	88.4948		15.12	86.4513
RP212	MUKKALA BAZAL::IRGC 77279-1	MUKKALA BAZAL	125844	Bangladesh	3944275	ind1B	0.124545	0.193891	9.99911e-05	0.616824	0.064639	0	N/A	96.3028	8191.61	95.3251
RP213	MULLIKURUVA::IRGC 77529-1	MULLIKURUVA	125845	India	3944277	ind2	0.667149	0.190935	0.0692933	9.99911e-05	0.0725231	0	N/A	91.6915	6639.12	153.308
RP214	MUTA GANJE::IRGC 26744-1	MUTA GANJE	125847	Bangladesh	3944280	ind2	0.609393	0.334934	0.0128059	0.0427669	9.99911e-05	0	N/A	82.7037	6944.74	117.832
RP215	MUTTU SAMBA::IRGC 36333-1	MUTTU SAMBA	121441	Sri Lanka	3412084	ind2	0.918396	0.0413907	0.00376722	9.99911e-05	0.0363466	0	RP215	97.8667	6772.55	144.46	105.125	48.62	92.3819		51.77	76.6771
RP216	N 22::IRGC 46459-1	N 22	126249	India	3973390	aus	9.99821e-05	9.99821e-05	0.986102	0.0017247	0.0119735	0	RP216	88.7916	4918.38	120.204	94.4059	171.001	63.7432	80.8864	861.24	80.6315
RP217	Na souan::IRGC 11889-1	Na souan	126250	Lao Pdr	3973391	ind3	0.051946	0.759889	9.99911e-05	0.00858142	0.179483	0	N/A	84.9782	5675.39	118.794
RP218	NAZIRA SAIL::IRGC 77284-1	NAZIRA SAIL	125850	Bangladesh	3944284	indx	0.147042	0.318593	9.99821e-05	0.534165	9.99821e-05	0	N/A	91.8242	8026.58	121.809
RP219	NCS 194::IRGC 51932-1	NCS 194	125852	India	3944287	ind1A	0.0251297	9.99821e-05	9.99821e-05	0.0136477	0.961023	0	RP219	92.4497	7019.78	88.824	100.805	57.51	66.3183	109.726	123.75	73.9812
RP220	NCS 237::IRGC 62202-1	NCS 237	125853	India	3944289	ind2	0.904736	0.0857788	0.00928527	9.99821e-05	9.99821e-05	0	RP220	93.3405	6985.85	121.488		82.9535	70.2221	111.102	59.23	63.6823
RP222	NCS 964 C::IRGC 62604-1	NCS 964 C	125854	India	3944290	indx	0.203643	9.99821e-05	0.20003	0.596127	9.99821e-05	0	N/A		4359.67	94.5984
RP223	NIAO YAO::IRGC 5496-1	NIAO YAO	126075	Chinese Taipei (Taiwan)	3944351	indx	0.0418753	0.572723	0.049148	9.99911e-05	0.336154	0	RP223	79.5636	6873.46	126.039	90.1396	60.66	58.3857		110.41	70.8646
RP224	NIBARI::IRGC 67742-1	NIBARI	126119	India	3972946	ind2	0.975793	9.99731e-05	9.99731e-05	9.99731e-05	0.0239072	0	RP224	80.3193	7313.73	118.018	77.3408	415.47	90.5126	82.2819	527.08	87.3715
RP225	NONA BOKRA::IRGC 22710-C1	NONA BOKRA	122181	India	3635283	ind2	0.650616	0.276622	0.0479985	9.99911e-05	0.0246638	0	RP225	77.2868	5508.52	113.527	73.5011	227.175	81.3851		50.6	80.8936
RP226	NOROI::IRGC 31611-1	NOROI	121069	Bangladesh	3173893	aus	9.997e-05	9.997e-05	0.9996	9.997e-05	9.997e-05	0	RP226	77.4194	3548.99	112.505	65.3952	307.74	95.8715	58.5589	2257.91	100.06
RP228	NX 3533::IRGC 63796-1	NX 3533	125859	China	3944298	indx	9.99911e-05	0.0471986	0.0211593	0.386355	0.545187	0	RP228	97.7591	2517.79	67.9706	81.7056	100.107	48.696	91.5851	132.08	67.0481
RP229	O. SATIVA::IRGC 17083-1	TARI 4659	125863	Chinese Taipei (Taiwan)	3944304	indx	0.0959766	0.631124	9.99821e-05	9.99821e-05	0.2727	0	RP229	88.6613	4525.45	136.305	75.6343	282.51	81.7883	113.913	99.58	73.6862
RP230	PAH WEAN::IRGC 78276-1	PAH WEAN	126258	Thailand	3973399	ind3	9.99732e-05	0.907999	9.99732e-05	9.99732e-05	0.0917009	0	N/A	92.4497	8306.21	91.0698
RP231	PAI CHUEH CHIU LIU::IRGC 34259-1	PAI CHUEH CHIU LIU	125865	China	3944307	ind1A	9.997e-05	9.997e-05	9.997e-05	9.997e-05	0.9996	0	RP231	89.5271	4240.27	81.9002	103.792	96.1085	54.3459	90.6547	93.75	62.9177
RP232	PAI YI PING::IRGC 1368-1	PAI YI PING	126122	China	3972949	ind1A	0.00193435	0.0392802	0.0322317	9.99911e-05	0.926454	0	RP232	80.3193	4847.88	66.3668	80.2174	72.5327	64.4155	70.1878	492.079	78.9633
RP233	PALEPYU::IRGC 33549-1	PALEPYU	125866	Myanmar	3944308	indx	0.264429	0.502358	9.99821e-05	9.99821e-05	0.233014	0	RP233	74.3869	4277.31	99.0305	73.5011	353.29	83.2401	67.3969	1905.41	86.501
RP234	PARA NELLU::IRGC 50009-1	PARA NELLU	125868	India	3944311	ind2	0.915332	9.99821e-05	9.99821e-05	0.0390558	0.0454127	0	RP234	75.145	5908.81	127.583	68.3816	635.06	89.8317	69.7227	1127.08	93.7291
RP235	PATISAIL::IRGC 37562-1	PATISAIL	126079	Bangladesh	3944363	ind3	0.00196958	0.654304	0.0632169	0.191793	0.0887161	0	N/A		6971.78	78.692
RP237	PERUNEL::IRGC 63113-1	PERUNEL	125621	India	3943963	ind2	0.839737	9.99821e-05	9.99821e-05	0.0191307	0.140932	0	RP237	85.7363	5645.72	115.265	76.0609	211.43	90.9002	90.6547	1011.24	102.106
RP238	PICO NEGRO::IRGC 55849-1	PICO NEGRO	126080	Ecuador	3944366	indx	0.26564	0.450034	0.0306558	0.25357	9.99911e-05	0	N/A		7917.96	70.5371
RP239	PLI KHAO::IRGC 64596-1	PLI KHAO	126081	Thailand	3944369	ind3	9.99732e-05	0.922892	9.99732e-05	9.99732e-05	0.0768082	0	N/A	94.7265	4513.47	147.854
RP240	PODI HEENATI::IRGC 36345-1	PODI HEENATI	121473	Sri Lanka	3412115	aus	0.0183972	9.99821e-05	0.969835	0.0115683	9.99821e-05	0	RP240	84.8706	5257.6	101.977	83.7402	148.816	62.5182	96.7018	166.25	70.4849
RP241	PSBRC 50::IRGC 99706-1	IR 5657-33-2/IR 4630-22-2-5-1-3	125873	Philippines	3944319	ind1B	0.140685	0.154849	0.00494144	0.616323	0.0832013	1	RP241	95.615	7692.32	96.1432		40.19	52.4347	90.1896	99.58	63.0465
RP242	PSBRC 68::IRGC 99711-1	IR 43581-57-3-3-6/IR 26940-20-3-3-3-1//KHAO DAWK MALI 105	125874	Philippines	3944320	indx	0.187295	0.221223	9.99911e-05	0.569014	0.0223678	1	RP242	96.3028	6865.77	112.328	97.6842	223.902	67.9047	110.191	97.91	71.1597
RP243	PSBRC 88::IRGC 99717-1	IR 64//IR 4630-22-2-5-1-3/IR 9764-45-2-2	125876	Philippines	3944323	ind1B	0.205892	0.130414	9.99911e-05	0.618185	0.0454086	1	N/A	100.922	5057.84	100.955
RP244	PULUT BARAYA::IRGC 27393-1	PULUT BARAYA	126262	Indonesia	3973403	ind3	0.0109311	0.802628	0.00601127	0.18033	9.99911e-05	0	N/A	96.9986	4422.45	79.5203
RP245	PURA BINNI::IRGC 26772-1	PURA BINNI	125878	Bangladesh	3944326	ind2	0.654664	0.322269	9.99821e-05	0.0228673	9.99821e-05	0	N/A	97.7567	5170.55	133.738
RP247	QUERO ASSAN::IRGC 28860-1	QUERO ASSAN	125880	Portugal	3944329	ind3	9.997e-05	0.9996	9.997e-05	9.997e-05	9.997e-05	0	N/A	88.7689	7384.46	124.89
RP248	RACE PERUMAL::IRGC 55347-1	RACE PERUMAL	125881	Sri Lanka	3944331	ind2	0.934027	9.99731e-05	9.99731e-05	9.99731e-05	0.065673	0	RP248	78.8054	5380.7	106.79	70.9414	225.418	69.5636	72.0485	457.079	80.626
RP250	RELLY::IRGC 14623-1	RELLY	126160	Indonesia	3973274	ind3	9.99821e-05	0.705364	0.0120071	0.282429	9.99821e-05	0	N/A		6688.46	66.3665
RP251	RIZ TYPE SORGHO::IRGC 69015-1	RIZ TYPE SORGHO	125887	Madagascar	3944340	ind2	0.851282	0.123102	0.0254164	9.99821e-05	9.99821e-05	0	N/A	77.4194	2834.46	82.6688
RP252	ROJOFOTSY::IRGC 69402-1	ROJOFOTSY	126083	Madagascar	3944375	ind2	0.768201	9.99732e-05	0.2315	9.99732e-05	9.99732e-05	0	N/A	94.0987	4398.26	149.399
RP253	RPA 5929 (K 45)::IRGC 33963-1	KHAGARIBIRON	125890	India	3944344	indx	0.384168	9.99911e-05	0.0123576	0.130093	0.473281	0	RP253	96.3731	3500.33	77.8566		59.22	51.9413	91.1199	99.58	57.3191
RP254	RPW 9-4 (SS 1)::IRGC 50690-1	RPW 9-4 (SS 1)	126084	India	3944378	indx	9.99911e-05	0.140076	0.0713726	0.712789	0.075662	1	RP254	95.5447	4169.83	82.1716	105.125	56.17	49.2425	109.261	100.41	56.0974
RP255	RR 272-17-829::IRGC 117354-1	RR 272-17-829	121103	Indonesia	3173859	indx	9.99911e-05	0.375187	0.049808	0.527932	0.0469726	1	RP255	87.145	3959.09	87.5405	96.9401	102.843	53.6753	95.3063	115.41	58.8664
RP256	RTS 16::IRGC 8235-1	RTS 16	126309	Viet Nam	3973483	indx	0.176057	0.495432	9.99821e-05	9.99821e-05	0.328311	1	N/A	82.7265	5511.85	106.088
RP257	RUSTIC::IRGC 117026-1	MACHIQUE/D 52-37///ZENITH/NIRA//D 85-42/4/CP SLO	126085	Guyana	3944381	indx	0.313265	0.152963	0.0724874	0.408239	0.0530457	1	RP257	100.164	1846.77	67.2696		81.717	49.2818	113.448	96.25	52.4096
RP258	SADA RUPA::IRGC 77299-1	SADA RUPA	125894	Bangladesh	3944350	ind1B	0.157912	0.117595	9.99821e-05	0.724293	9.99821e-05	0	RP258	98.6248	6830.9	110.453	107.748	93.9391	69.5756		179.48	73.1292
RP259	SAN CHIAO TSWEN::IRGC 1565-1	SAN CHIAO TSWEN	126123	China	3972950	ind1A	0.0317494	0.158982	0.0107152	9.99911e-05	0.798453	0	N/A	92.5824	7597.45	134.32
RP260	SAN SHIH TSI::IRGC 1038-1	SAN SHIH TSI	125897	China	3944355	ind1A	9.99732e-05	9.99732e-05	9.99732e-05	0.000726138	0.998974	0	RP260	92.5121	4874.23	124.519	96.196	59.35	58.8019	89.2593	230.41	75.3156
RP261	SIGARDIS::IRGC 15555-1	SIGARDIS	126088	Sri Lanka	3944390	ind1B	0.0772635	0.21294	9.99821e-05	0.709596	9.99821e-05	0	N/A	92.5596		70.6716
RP262	SIMET 2::IRGC 25734-1	SIMET 2	126142	Indonesia	3973256	ind3	9.99911e-05	0.74542	0.0479714	0.164077	0.042431	0	N/A	98.6475	5289.79	87.1603
RP263	SIMUL KHURI::IRGC 35154-1	SIMUL KHURI	121120	India	3634820	aus	9.997e-05	9.997e-05	0.9996	9.997e-05	9.997e-05	0	RP263	86.3869	4906.76	118.339	76.4875	343.7	79.0998	63.2105	1480.41	92.9418
RP264	SINNA SITHIRA KALI::IRGC 51064-1	SINNA SITHIRA KALI	124442	Sri Lanka	3804147	indx	0.180341	0.582414	0.145212	0.0264824	0.0655504	0	RP264	97.8667	4670.02	112.378		55.03	69.4799		53.93	59.4599
RP266	SITHAIYAN KOTTAI SAMBA::IRGC 50155-1	SITHAIYAN KOTTAI SAMBA	126143	Sri Lanka	3973257	ind2	0.448236	0.431774	9.99821e-05	0.11979	9.99821e-05	0	N/A	87.2051	6932.65	130.936
RP267	SML AWINI::IRGC 13391-1	SML AWINI	125904	Suriname	3944365	indx	0.413793	0.204164	0.141365	0.227524	0.0131546	0	RP267	101.55	2482.84	68.6122	98.0751	78.1284	53.7877	112.517	97.91	57.8354
RP268	SOLOMON RED RICE::IRGC 50950-1	SOLOMON RED RICE	126312	Solomon Islands	3973486	indx	0.690193	0.0756443	0.0612421	0.0656648	0.107256	0	RP268	94.7865	6393.32	130.936		58.51	76.173	113.913	97.91	75.9224
RP269	SONA::IRGC 26971-C1	GEB 24/TAICHUNG NATIVE 1	122255	India	3996582	indx	0.232364	0.0409225	9.99911e-05	0.601495	0.125119	1	RP269	97.8894	1783.24	61.4949		75.6018	59.1768	110.656	97.91	50.496
RP270	SONAMUKHI::IRGC 46693-1	SONAMUKHI	126161	India	3973275	ind2	0.855995	0.101359	9.99821e-05	0.0424454	9.99821e-05	0	RP270	78.8054	3544.33	102.619	69.6615	544.16	85.5177	59.0241	1548.74	92.8324
RP272	SSANGDUJO::IRGC 55632-1	SSANGDUJO	125906	Korea, Republic Of	3944368	ind1A	9.99731e-05	9.99731e-05	9.99731e-05	0.077942	0.921758	0	RP272	82.5938	5292.16	98.4486	99.5632	84.3015	76.1008	87.8638	141.25	82.2362
RP273	SUFAID 246::IRGC 28303-1	P 246	121128	Pakistan	3634842	aus	9.997e-05	9.997e-05	0.9996	9.997e-05	9.997e-05	0	RP273	84.8682	4664.67	97.8069	81.1804	149.256	80.0414	72.9788	940.41	83.9435
RP274	SUWEON 311::IRGC 61890-1	SUWEON 263/IR 833-6-2-1	125907	Korea, Republic Of	3944370	ind1B	9.99911e-05	0.0670773	0.00297907	0.78614	0.143703	0	RP274	85.0009	6532.81	113.147	90.1396	73.1961	47.6159	73.4439	142.08	54.5039
RP275	T 315::IRGC 54792-1	T 315	126280	India	3973447	ind2	0.847139	9.99732e-05	9.99732e-05	9.99732e-05	0.152561	0	RP275	84.8682	5105.09	118.339	86.7266	141.599	84.7151	113.913	97.08	81.2328
RP276	TAIPEI WOO CO::IRGC 112-1	TAIPEI WOO CO	125913	Chinese Taipei (Taiwan)	3944379	ind1A	9.99732e-05	9.99732e-05	9.99732e-05	0.0767872	0.922913	0	N/A	93.966	6047.14	90.4281
RP277	TAITUNG WOO LI::IRGC 111-1	TAITUNG WOO LI	125914	Chinese Taipei (Taiwan)	3944380	ind1A	9.99731e-05	9.99731e-05	9.99731e-05	0.0350225	0.964678	0	N/A	97.8667	5937.23	144.139
RP278	TAK SUFAID::IRGC 73127-1	TAK SUFAID	121134	Pakistan	3625339	aus	9.997e-05	9.997e-05	0.9996	9.997e-05	9.997e-05	0	RP278	84.1101	4471.37	74.3872		57.37	54.6842	79.0258	264.58	76.1253
RP279	TAK::IRGC 73124-1	TAK	121582	Pakistan	3634801	aus	9.99732e-05	9.99732e-05	0.988374	9.99732e-05	0.011326	0	RP279	84.1725	7314.61	114.253	101.051	46.1	55.3886	83.6774	335.412	80.3682
RP280	TIKAL 3::IRGC 50649-1	TIKAL 3	125923	Guatemala	3944394	ind1B	9.99731e-05	0.0668377	9.99731e-05	0.932862	9.99731e-05	0	RP280	92.5824	4851.44	85.877	103.284	57.45	57.3015	98.5624	97.91	54.3564
RP281	TOC 5430::IRGC 70487-1	TOC 5430	125924	Panama	3944395	indx	0.205807	9.99911e-05	0.0496362	0.660584	0.0838725	0	RP281	89.5498	3201.61	85.877	88.4022	109.918	83.5437	112.052	102.91	60.4044
RP282	TONG GU HONG::IRGC 81026-1	TONG GU HONG	125925	China	3944397	indx	0.0263331	0.610208	0.0183273	9.99911e-05	0.345032	0	RP282	74.3869	3666.32	106.088	66.6751	433.69	76.9416	82.2819	179.58	77.6633
RP283	TSAI YUAN CHON::IRGC 126-1	TSAI YUAN CHUNG	125928	Chinese Taipei (Taiwan)	3944401	ind1A	9.99731e-05	9.99731e-05	9.99731e-05	0.126561	0.873139	0	RP283	88.7916	6564.12	120.846		87.1394	57.1553	91.5851	177.08	79.4335
RP284	TSAO SHENG LI 1::IRGC 1309-1	TSAO SHENG SHEN LI 1 HAO	125929	China	3944403	ind1A	9.99732e-05	0.0719897	9.99732e-05	9.99732e-05	0.92771	0	RP284	94.0759	9522.56	128.098	105.125	104.395	69.3985	108.331	95.41	71.1114
RP285	UPRH 233::IRGC 61667-1	UPRH 233	125627	India	3943974	ind1A	0.00341234	0.00680563	9.99911e-05	0.000147613	0.989534	0	RP285	79.6712	3316.78	71.634	75.2076	286.02	52.4271	85.0729	122.91	53.4271
RP286	UQUIHUA::IRGC 117037-1	P 1274-6-8M-1-3M-1*2/TAICHUNG 176//CAMPECHE A 80	127068	Peru	4006051	ind1B	9.99911e-05	0.0921962	0.0544542	0.754036	0.0992135	1	RP286	101.68	4254.32	75.29		51.08	51.7337	106.935	99.58	59.3929
RP287	URAIBOOL::IRGC 52785-1	URAIBOOL	126289	India	3973462	ind2	0.970105	0.00187978	0.0278153	9.99821e-05	9.99821e-05	0	RP287	93.966		91.0698		81.4131	67.0586	89.2593	164.58	88.9035
RP288	VEN THAP::IRGC 56138-1	VEN THAP	125933	Viet Nam	3944407	indx	9.99732e-05	0.646167	9.99732e-05	9.99732e-05	0.353533	0	RP288	82.7265	7008.96	121.809	74.781	189.714	78.9495	85.0729	96.25	82.4699
RP289	WANGA BARUGULU::IRGC 52261-1	WANGA BARUGULU	125935	India	3944409	ind2	0.984872	0.00460195	9.99821e-05	9.99821e-05	0.0103264	0	RP289	84.8682	4608.46	133.738	78.6207	360.18	79.3531	77.6303	231.25	81.2898
RP290	WAR 72-2-1-1::IRGC 117361-1	PA MERR 108 A/BG 90-2	121154	Sierra Leone	3406492	indx	0.022541	0.479986	9.99821e-05	0.497273	9.99821e-05	1	RP290	82.5961	4906.11	114.168	101.795	76.608	65.9167		96.25	63.6605
RP291	WI BIR SHUN::IRGC 4602-1	WI BIR SHUN	125937	China	3944411	ind1A	0.145723	9.99777e-05	9.99777e-05	9.99777e-05	0.853977	0	RP291	93.9683	7513.82	131.172	84.5935	60.33	78.9495	107.866	97.91	71.7015
RP292	WP 36::IRGC 55278-1	WP 36	126092	Thailand	3944402	ind1B	9.99731e-05	9.99731e-05	9.99731e-05	0.821692	0.178008	0	N/A			91.2039
RP293	WP 65::IRGC 36526-1	WP 65	126013	Thailand	3944152	ind1B	9.99731e-05	9.99731e-05	9.99731e-05	0.817001	0.182699	0	RP293	98.6248	4662.91	67.7842		89.2275	53.2741	114.378	95.41	56.2056
RP294	XI GAN JING REN::IRGC 60035-1	XI GAN JING REN	126014	China	3944155	indx	0.0758686	0.541585	0.0401899	9.99911e-05	0.342256	0	RP294	72.8706	2529.98	89.406	59.4224	522.94	73.9866	56.2331	1268.74	79.9551
RP295	XIA ZHI BAI::IRGC 53437-1	XIA ZHI BAI	125940	China	3944414	ind1A	0.090085	0.0843902	0.0470039	9.99911e-05	0.778421	0	RP295	72.7402	3264.14	97.165	61.1289	580.16	78.1424	60.8847	1763.74	80.9948
RP296	XITTO::IRGC 6671-1	XITTO	126294	India	3973468	ind2	0.804362	9.99821e-05	0.0535555	9.99821e-05	0.141882	0	RP296	85.0009	4165.12	138.812	79.4739	179.227	88.8853		69.67	82.0844
RP297	YA NONG ZAO 4::IRGC 63908-1	YA NONG ZAO 4	125944	China	3944418	ind1A	0.0334236	0.0462562	9.99821e-05	9.99821e-05	0.92012	0	RP297	87.2051	2740.9	78.9634		65.9023	55.3452	92.9805	162.91	53.4099
RP298	YEBAWYIN::IRGC 33885-1	YEBAWYIN	125628	Myanmar	3943975	ind3	0.0563361	0.875889	9.99821e-05	9.99821e-05	0.0675752	0	RP298	74.2565	5431.92	115.452	65.8218	723.86	81.6182	113.913	108.75	79.3893
RP299	YONG JIN ZAO 3::IRGC 70441-1	YONG JIN ZAO 3	125946	China	3944420	ind1A	9.997e-05	9.997e-05	9.997e-05	9.997e-05	0.9996	0	RP299	81.0798	4600.46	82.7282	73.5011	331.77	54.8702	72.0485	225.41	61.3756
RP300	H 6::IRGC 157-1	H 6	125756	Sri Lanka	3944150	indx	0.331135	0.366941	0.0126326	0.289192	9.99911e-05	0	RP300	96.2404	7867.2	141.117		74.7647	88.7346	113.913	98.75	84.421
(1): Subpopulation assignment provided by Wang et al. (2018) using data from the Rice 3,000 genome project (http://iric.irri.org/).
(2): Result of our structure analysis using sNMF softeware. The most likeky number of subpopulation was five.
	E1/E2		E1/E3		E2/E3
	r	P-value	r	P-value	r	P-value
Day to flowering (DTF)	0.704927	< 0.0001	0.682351	< 0.0001	0.577371	< 0.0001
Grain yield (GY)	-0.17737	0.00738714	-0.160606	0.0161314	0.499394	< 0.0001
Plant height (PH)	0.639194	< 0.0001	0.584536	< 0.0001	0.735342	< 0.0001
