# Supplementary material for: Selection of trait-specific markers and multi-environment models improve genomic predictive ability in rice
Source: PLoS One. 2019 May 6;14(5):e0208871. doi: 10.1371/journal.pone.0208871 (PMC6502484; doi:10.1371/journal.pone.0208871)
Supplement: S2 Table — (XLSX) [file pone.0208871.s002.xlsx]

## Sheet: Feuil2
S2 Table: Size of incidence matrices obtained by combining three levels of minor allele frequency (MAF) and five levels of linkage disequilibrium (LD)
			MAF (%) ≥
			2	5	25
	LD (r²) ≤	0.25	29083	10609	2859
		0.5	58731	28091	8193
		0.75	114972	71798	22929
		0.9	164187	110701	35297
		1	215250	148916	46770
