# Supplementary material for: Selection of trait-specific markers and multi-environment models improve genomic predictive ability in rice
Source: PLoS One. 2019 May 6;14(5):e0208871. doi: 10.1371/journal.pone.0208871 (PMC6502484; doi:10.1371/journal.pone.0208871)
Supplement: S3 Table — (A) Predictive ability (PA) of genomic prediction obtained in cross validation experiments within the population of 280 rice accessions using GBLUP and RKHS prediction methods and 15 genotypic matrices combining three levels of minor allele frequency (MAF) and five levels of Linkage disequilibrium (LD). Mean predictive ability (PA) and standard deviation (STD) of 100 cross-validation replicates are presented. (B) Analysis of factors that influence the variation in predictive ability. (XLSX) [file pone.0208871.s003.xlsx]

## Sheet: Feuil2
S3 Table: Predictive ability (PA) of genomic prediction obtained in cross validation experiments within the population of 280 rice accessions using GBLUP and RKHS prediction methods and 15 incidences matrices combining 3 levels of minor allele frequency (MAF) and five levels of Linkage disequilibrium (LD).
S3 Table A: Mean predictive ability (PA) and standard deviation (STD) of 100 cross-validation replicates are presented
	Phenotypic trait			Genomic prediction method
				GBLUP				RKHS
		LD	MAF	0.02	0.05	0.25		0.02	0.05	0.25
	Day to flowering (DTF)	0.25	PA	0.57911	0.5724	0.56681		0.58092	0.57183	0.56366
			STD	0.0692467	0.0701856	0.0724764		0.0687788	0.0695711	0.073571
		0.5	PA	0.58187	0.57991	0.56869		0.58595	0.58001	0.56577
			STD	0.068815	0.0686433	0.0701193		0.0679845	0.0679869	0.0705742
		0.75	PA	0.56422	0.56508	0.56276		0.57192	0.56794	0.56232
			STD	0.071191	0.0716485	0.0727795		0.0700323	0.0703726	0.0725595
		0.9	PA	0.55576	0.54967	0.55157		0.56487	0.56091	0.5508
			STD	0.0725899	0.0732913	0.0749632		0.0713387	0.0717465	0.0747171
		1	PA	0.55688	0.55295	0.55771		0.56651	0.56389	0.55788
			STD	0.0726129	0.0733162	0.0748823		0.070869	0.0712195	0.0750513
	Grain yield (GY)	0.25	PA	0.43758	0.43511	0.43458		0.43764	0.43462	0.43417
			STD	0.094147	0.0943074	0.0979087		0.0934198	0.0929028	0.0959777
		0.5	PA	0.42805	0.42424	0.42089		0.42793	0.4236	0.42016
			STD	0.0949883	0.0953204	0.0961504		0.0940013	0.093824	0.0937337
		0.75	PA	0.42512	0.42323	0.41836		0.42476	0.42244	0.41739
			STD	0.0958333	0.0959814	0.0983183		0.0947364	0.0945698	0.0959503
		0.9	PA	0.42685	0.42508	0.42055		0.4263	0.42404	0.41923
			STD	0.0954581	0.0957965	0.0979253		0.0943151	0.0944127	0.0956453
		1	PA	0.42906	0.42793	0.42714		0.42839	0.42674	0.42546
			STD	0.0951231	0.0956362	0.0973738		0.0939999	0.0941512	0.095063
	Plant height (PH)	0.25	PA	0.50697	0.51247	0.52042		0.51188	0.50917	0.5161
			STD	0.0847918	0.0832645	0.0815602		0.0833269	0.0834439	0.0821688
		0.5	PA	0.49874	0.50714	0.50336		0.50661	0.50399	0.49821
			STD	0.0882138	0.0854612	0.0866647		0.0850394	0.0853457	0.0872812
		0.75	PA	0.49431	0.49795	0.50048		0.50419	0.50292	0.4954
			STD	0.0897141	0.0874163	0.0865357		0.085038	0.0852879	0.0872413
		0.9	PA	0.49689	0.4963	0.50263		0.50746	0.50646	0.49765
			STD	0.089417	0.0895069	0.086166		0.0843011	0.084524	0.0864893
		1	PA	0.50003	0.4989	0.50749		0.51173	0.51106	0.5035
			STD	0.0905145	0.0914733	0.0872219		0.0847552	0.0852548	0.0873822
S3 Table B: Analysis of factors that influence the variation in predictive ability in cross validation experiments
Response variable :	Z = 0.5{ln[1 + r]−ln[1 − r]}			r: correlation between phenotype and its genomic prediction in each replicate of cross validation
Summary information
Factor	N. Of levels	Levels
Trait	3	DTF, GY, PH
Genomic prediction method	2	GBLUP, RKHS
LD	5	r²<0.25, r²<0.5, r²<0.75, r²<0.9, r²<1
MAF	3	MAF>0.02, MAF>0.05, MAF>0.25
Number of Observations Read and Used: 9000
Anova table
Source	Degree of freedom	Sum of Square	Mean Square	F Value	Pr( < F )
Trait	2	52.2654	26.1327	2008.1	<0.0001
Genomic prediction method	1	0.0131	0.0131	1.01	0.3158
LD	4	0.38	0.095	7.3	<0.0001
MAF	2	0.07	0.035	2.69	0.0681
Trait x Method	2	0.0148	0.0074	0.57	0.5653
Trait x LD	8	0.2583	0.0323	2.48	0.011
Method x LD	4	0.0153	0.0038	0.29	0.8815
Trait x MAF	4	0.0591	0.0148	1.14	0.3374
Method x MAF	2	0.0405	0.0202	1.56	0.2112
LD x MAF	8	0.0247	0.0031	0.24	0.9839
Trait x Method x LD	8	0.0105	0.0013	0.1	0.9992
Trait x Method x MAF	4	0.0193	0.0048	0.37	0.8293
Trait x LD x MAF	16	0.0375	0.0023	0.18	0.9999
Method x LD x MAF	8	0.0089	0.0011	0.09	0.9996
Trait x Method x LD x MAF	16	0.0054	0.0003	0.03	1
Error	8910	115.951	0.013
Total	8999	169.174
Summary Statistics	Z variable	r variable
CV (%)	20.47	17.3
Mean	0.5572	0.499
Least Significant Difference (LSD) Test : data presented the non transformed predictive ability values
Alpha	0.05
Error Degrees of Freedom	8910
Error Mean Square	0.0072
Critical Value	1.9602
Test Statistic	0.0096
Compareason of trait at each level of LD
Trait	N	r²<0.25	r²<0.5	r²<0.75	r²<0.9	r²<1
DTF	600	0.5725 a	0.5770 a	0.5657 a	0.5556 a	0.5593 a
GY	600	0.4356 c	0.4241 c	0.4219 c	0.4237 c	0.4275 c
PH	600	0.5128 b	0.5030 b	0.4992 b	0.5012 b	0.5055 b
Means with the same letter are not significanlty different
Comparison of LD for each trait
LD	N	DTF	GY	PH
r²<0.25	600	0.5725 ab	0.4356 a	0.5128 a
r²<0.5	600	0.5770 a	0.4241 b	0.5030 b
r²<0.75	600	0.5657 bc	0.4219 b	0.4992 b
r²<0.9	600	0.5556 d	0.4237 b	0.5012 b
r²<1	600	0.5593 cd	0.4275 ab	0.5055 ab
Means with the same letter are not significanlty different
