# Supplementary material for: Selection of trait-specific markers and multi-environment models improve genomic predictive ability in rice
Source: PLoS One. 2019 May 6;14(5):e0208871. doi: 10.1371/journal.pone.0208871 (PMC6502484; doi:10.1371/journal.pone.0208871)
Supplement: S4 Table — Comparison of Linkage disequilibrium (LD) and GWAS based marker selection. (XLSX) [file pone.0208871.s004.xlsx]

## Sheet: Feuil3
S4 Table: Comparison of effect of LD-based and GWAS-base marker selection methods on predictive ability of genomic predictions, in the population of 280 accessions
ANOVA on transformed variable Z = 0.5*(LN(1+r)-LN(1-r))
Summary information
Factor	N. Of levels	Levels
Marker.selection.method	2	LD, GWAS
Prediction.Method	2	GBLUP, RKHS
Trait	3	DTF, GY, PH
Number of Observations Read and Used: 720
Anova table
Source	Degree of freedom	Sum of Square	Mean Square	F Value	Pr( < F )
Marker selection method	1	2.1561	2.1561	157.78	< 0.0001
Prediction Method	1	0.0002	0.0002	0.02	0.8981
Trait	2	5.1964	2.5982	190.13	< 0.0001
Marker selection method x Prediction.Method	1	0.0041	0.0041	0.3	0.5849
Marker selection method xTrait	2	0.0677	0.0338	2.48	0.0848
Prediction Method x Trait	2	0.0014	0.0007	0.05	0.9486
Marker selection method x Prediction Method xTrait	2	0.0021	0.001	0.08	0.9271
Error	708	9.6751	0.0137
Total	719	17.1031
Summary Statistics	Z variable	r variable
CV (%)	21.12	17.3
Mean	0.5536	0.4944
Comparison of Marker selection methods using Least Significant Difference (LSD) test
Alpha	0.05
Error Degrees of Freedom	708
Error Mean Square	0.0137
Critical Value	1.9633
Test Statistics	0.023
Harmonic mean of cell sizes	200
Marker selection method	N	Mean
LD	200	0.5291 b
S-GWAS	200	0.6759 a
Means with the same letter are not significantly different.
Comparison of traits using Least Significant Difference (LSD) test
Alpha	0.05
Error Degrees of Freedom	708
Error Mean Square	0.0137
Critical Value	1.9633
Test Statistics	0.021
Marker selection method	N	Mean
Day to flowering (DTF)	240	0.6327 a
Grain yield (GY)	240	0.4357 c
Plant hiegth (PH)	240	0.5923 b
Means with the same letter are not significantly different.
