# Supplementary material for: Selection of trait-specific markers and multi-environment models improve genomic predictive ability in rice
Source: PLoS One. 2019 May 6;14(5):e0208871. doi: 10.1371/journal.pone.0208871 (PMC6502484; doi:10.1371/journal.pone.0208871)
Supplement: S5 Table — (XLSX) [file pone.0208871.s005.xlsx]

## Sheet: Feuil5
S5 Table: Analysis of effect of marker selection methods (LD-based and GWAS-based markers) on predictive ability of genomic predictions, in the population of 204 accessions.population of 204 accessions
ANOVA on transformed variable Z = 0.5*(LN(1+r)-LN(1-r))		r: correlation between phenotype and its genomic prediction in each replicate of cross validation
FACTOR	N. Of levels	Levels
Marker.selection.method	2	LD, GWAS
Prediction.Method	2	GBLUP, RKHS
Environment	3	DTF, GY, PH
Number of Observations Read and Used: 720
Trait : Day to folowering ( DTF)
ANOVA TABLE
Source	Degree of freedom	Sum of Square	Mean Square	F Value	Pr( < F )
Marker selection method	1	3.7414	3.7414	190.88	0
Prediction Method	1	0.0001	0.0001	0.01	0.9316
Environment	2	2.2943	1.1472	58.53	0
Marker selection method x Prediction Method	1	0.0028	0.0028	0.14	0.7042
Marker selection method x Environment	2	1.8792	0.9396	47.94	0
Prediction method x Environment	2	0.0079	0.004	0.2	0.8168
Marker selection method x Prediction method x Environment	2	0.0038	0.0019	0.1	0.9085
Error	708	13.8774	0.0196
Total	719	21.8071
Summary Statistics	Z variable	r variable
CV(%)	21.74	17.44
Z Mean	0.6439	0.5563
Comparison of Marker selection methods at each level of Environment using Least Significant Difference (LSD) test
Alpha	0.05
Error Degrees of Freedom	708
Error Mean Square	0.0196
Critical Value	1.9633
Test Statistic	0.0476
Marker.selection.method	N	E1	E2	E3
LD	66.6667	0.5 886 a	0.5101 b	0.6377 b
GWAS	66.6667	0.6914 a	0.8347 a	0.8893 a
Means with the same letter are not significantly different
Trait : Grain yield (GY)
ANOVA TABLE
Source	Degree of freedom	Sum of Square	Mean Square	F Value	Pr( < F )
Marker selection method	1	0.3104	0.3104	9.13	0.0026
Prediction method	1	0.0118	0.0118	0.35	0.5554
Environment	2	28.2767	14.1384	415.79	0
Marker selection method x Prediction method	1	0.0002	0.0002	0.01	0.9322
Marker selection method x Environment	2	0.0026	0.0013	0.04	0.9622
Prediction mthod x Environment	2	0.0226	0.0113	0.33	0.7178
Marker selection method x Prediction method x Environment	2	0.0005	0.0002	0.01	0.993
Error	708	24.0745	0.034
Total	719	52.6993
Summary Statistics	Z variable	r variable
CV(%)	32.32	26.09
Z Mean	0.5706	0.4894
Comparison of Marker selection methods using Least Significant Difference (LSD) test
Alpha	0.05
Error Degrees of Freedom	708
Error Mean Square	0.034
Critical Value	1.9633
Test Statistic	0.0362
Harmonic Mean of Cell Sizes	200
Marker selection method	N	Means
LD	200	0.5613 b
GWAS	200	0.6170 a
Means with the same letter are not significantly different
Trait : Plant height (PH)
ANOVA TABLE
Source	Degree of freedom	Sum of Square	Mean Square	F Value	Pr( < F )
Marker selection method	1	0.3174	0.3174	18.6	< 0.0001
Prediction Method	1	0.0018	0.0018	0.1	0.7472
Environment	2	5.2709	2.6354	154.42	< 0.0001
Marker selection method x Prediction.Method	1	0.006	0.006	0.35	0.5538
Marker selection method x Environment	2	0.0125	0.0063	0.37	0.6928
Prediction Method x Environment	2	0.0019	0.0009	0.06	0.9459
Marker selection method x Prediction Method x Environment	2	0.0005	0.0002	0.01	0.9867
Error	708	12.0829	0.0171
Total	719	17.6939
Summary Statistics	Z variable	r variable
CV (%)	17.23	12.17
Mean	0.7582	0.6309
Comparison of Marker selection methods using Least Significant Difference (LSD) test
Alpha	0.05
Error Degrees of Freedom	708
Error Mean Square	0.0171
Critical Value	1.9633
Test Statistics	0.0256
Harmonic Mean of Cell Sizes	200
Marker selection method	N	Mean
LD	200	0.7488 b
GWAS	200	0.8051 a
Means with the same letter are not significantly different.
