# Supplementary material for: Selection of trait-specific markers and multi-environment models improve genomic predictive ability in rice
Source: PLoS One. 2019 May 6;14(5):e0208871. doi: 10.1371/journal.pone.0208871 (PMC6502484; doi:10.1371/journal.pone.0208871)
Supplement: S6 Table — (XLSX) [file pone.0208871.s006.xlsx]

## Sheet: Feuil6
S6 Table: Predictive ability (PA) obtained with single-environment and multi environment models under 2 cross validation strategies (CV1 and CV2) and two prediction method (GBLUP and RKHS) with the population of 204 rice accessions, evaluated in three environments (E1, E2 and E3).
				GBLUP									RKHS
				SinEnv		Multi environment							SinEnv		Multi environment
						E1(E2)		E1(E3)		E1(E2-E3)					E1(E2)		E1(E3)		E1(E2-E3)
Day to flowering (DTF)	CV1	E1	PA	0.599253	a	0.601574	b	0.601904	b	0.60729	a		0.585939	a	0.586255	a	0.589915	a	0.583844	a
			STD	0.100728		0.100818		0.101247		0.111069			0.0895297		0.0961455		0.0951694		0.109177
		E2	PA	0.450582	a	0.420209	a	0.436438	a	0.433657	a		0.466079	a	0.443266	a	0.434272	a	0.451161	a
			STD	0.135708		0.136905		0.138822		0.107667			0.114499		0.124948		0.122111		0.12206
		E3	PA	0.579201	a	0.570847	b	0.574141	b	0.557798	b		0.554694	a	0.569591	a	0.563709	a	0.563447	a
			STD	0.113545		0.116373		0.115208		0.115981			0.0978855		0.109589		0.106408		0.116279
	CV2	E1	PA	0.599253	a	0.648553	b	0.646105	b	0.691253	b		0.585939	b	0.743126	b	0.672231	b	0.736325	b
			STD	0.100728		0.107686		0.108121		0.100947			0.0895297		0.0960314		0.115442		0.108881
		E2	PA	0.450582	a	0.475853	a	0.564178	b	0.473983	a		0.466079	b	0.661609	b	0.581825	b	0.688309	b
			STD	0.135708		0.120186		0.107429		0.12358			0.114499		0.107338		0.122544		0.103058
		E3	PA	0.579201	a	0.585708	a	0.662602	b	0.569351	a		0.554694	b	0.643448	b	0.653482	b	0.671757	b
			STD	0.113545		0.115677		0.110719		0.122147			0.0978855		0.108913		0.106809		0.114897
Grain yield (GY)	CV1	E1	PA	0.345635		0.324639	b	0.327678	b	0.304955	b		0.352523	a	0.344612	a	0.365298	a	0.347758	a
			STD	0.119614		0.114733		0.115093		0.114313			0.106335		0.110479		0.113732		0.12271
		E2	PA	0.420317		0.409903	b	0.424781	b	0.420248	a		0.435663	a	0.404102	a	0.422288	a	0.416726	a
			STD	0.126319		0.118956		0.127308		0.130392			0.112926		0.1254		0.129321		0.131461
		E3	PA	0.672915		0.674855	a	0.660598	b	0.678975	a		0.668426	a	0.629803	a	0.630328	a	0.662611	a
			STD	0.138645		0.14115		0.135856		0.137815			0.148609		0.174665		0.171928		0.139065
	CV2	E1	PA	0.345635		0.325562	a	0.308452	b	0.311793	b		0.352523	b	0.4071	b	0.434685	b	0.428253	b
			STD	0.119614		0.0996695		0.0997856		0.107553			0.106335		0.111012		0.120412		0.11852
		E2	PA	0.420317		0.226048	b	0.513942	b	0.534571	b		0.435663	a	0.449681	a	0.582529	b	0.553222	b
			STD	0.126319		0.119485		0.121827		0.14339			0.112926		0.115747		0.13657		0.144648
		E3	PA	0.672915		0.618973	b	0.674036	a	0.640101	a		0.668426	a	0.703237	a	0.745415	b	0.7453	b
			STD	0.138645		0.157701		0.141274		0.161779			0.148609		0.133504		0.11091		0.110729
Plant height (PH)	CV1	E1	PA	0.558388		0.545501	b	0.543791	b	0.51501	b		0.547212	a	0.560414	a	0.550581	a	0.550257	a
			STD	0.101226		0.10282		0.103804		0.108222			0.0841273		0.107401		0.111062		0.113348
		E2	PA	0.64802		0.652613	b	0.640756	b	0.642004	a		0.646601	a	0.641834	a	0.634651	a	0.669112	b
			STD	0.108128		0.107695		0.107827		0.101343			0.0783318		0.108213		0.107785		0.0972647
		E3	PA	0.673854		0.67817	b	0.672368	a	0.678154	a		0.675176	a	0.674515	a	0.673446	a	0.630673	b
			STD	0.0989782		0.0989504		0.0983326		0.0930437			0.0754001		0.104161		0.103119		0.0991527
	CV2	E1	PA	0.558388		0.622325	b	0.600812	b	0.627012	b		0.547212	b	0.681127	b	0.300773	b	0.68767	b
			STD	0.101226		0.0980981		0.0957534		0.0998976			0.0841273		0.101382		0.116742		0.10142
		E2	PA	0.64802		0.717499	b	0.779253	b	0.802991	b		0.646601	b	0.721915	b	0.788795	b	0.780505	b
			STD	0.108128		0.10681		0.093592		0.0989536			0.0783318		0.0979102		0.0940145		0.0909309
		E3	PA	0.673854		0.732077	b	0.804294	b	0.803557	b		0.675176	a	0.669314	a	0.800945	b	0.808813	b
			STD	0.0989782		0.0979711		0.0978518		0.0936224			0.0754001		0.160727		0.0931026		0.0951361
																									0.808813
CV1 & CV2:	two cross-validation strategies
PA:	Mean of 100 cross-validation replicates
STD :	standard deviation of 100 cross-validation replicates
E1 :	Lowland without drought stress
E2 :	Lowland with drought stress
E3 :	Upland with drought stress
E1(E2):	PA of E1 environment predicted using phenotypic data from E2 environment
a & b :	AP of muliti-environment predictions followed by the b letter are significantly different (α <0.05) of the corresponding AP of single environment prediction
